# Supplementary material for: Global Increase of Antibiotic Resistance Genes in Conjugative Plasmids
Source: Microbiol Spectr. 2023 Mar 22;11(2):e04478-22. doi: 10.1128/spectrum.04478-22 (PMC10100709; doi:10.1128/spectrum.04478-22)
Supplement: Supplemental file 2 — Supplemental material. Download spectrum.04478-22-s0002.xlsx, XLSX file, 3.9 MB [file spectrum.04478-22-s0002.xlsx]

## Sheet: Table S1
Table S1 Raw data of plasmid information
Accession number	Classification	Isolation date	Family	ARG number	ARG subtypes
NC_001735.4	Conjugative plasmids	1996	Enterobacteriaceae	0
NC_000914.2	Conjugative plasmids	1996	Rhizobiaceae	0
NC_004041.2	Conjugative plasmids	1997	Rhizobiaceae	0
NC_002033.1	Conjugative plasmids	1998	Sphingomonadaceae	0
NC_002147.1	Conjugative plasmids	1999	Rhizobiaceae	0
NC_002122.1	Conjugative plasmids	1999	Enterobacteriaceae	0
NC_002134.1	Conjugative plasmids	1999	Enterobacteriaceae	6	sulfonamide__sul1	aminoglycoside__aadA	chloramphenicol__catA	tetracycline__tetA	tetracycline__tetC	tetracycline__tetD
NC_002525.1	Conjugative plasmids	2000	Enterobacteriaceae	2	trimethoprim__dfrA1	aminoglycoside__aadA
NC_002579.1	Conjugative plasmids	2000	Pasteurellaceae	0
NC_002523.5	Conjugative plasmids	2000	Yersiniaceae	0
NC_002490.1	Conjugative plasmids	2000	Xanthomonadaceae	0
NC_002377.1	Conjugative plasmids	2000	Rhizobiaceae	0
NC_002575.1	Conjugative plasmids	2000	Rhizobiaceae	0
NC_002483.1	Conjugative plasmids	2000	Enterobacteriaceae	0
AJ297913.2	Conjugative plasmids	2001	unknown	1	tetracycline__tetA
NC_003065.3	Conjugative plasmids	2001	Rhizobiaceae	0
AJ304453.1	Conjugative plasmids	2001	unknown	0
NC_003064.2	Conjugative plasmids	2001	Rhizobiaceae	0
NC_003037.1	Conjugative plasmids	2001	Rhizobiaceae	0
NC_003292.1	Conjugative plasmids	2001	Enterobacteriaceae	5	beta-lactam__OXA-2	aminoglycoside__aadA	beta-lactam__OXA-2	sulfonamide__sul1	tetracycline__tetC
NC_003277.2	Conjugative plasmids	2001	Enterobacteriaceae	0
NC_004464.2	Conjugative plasmids	2002	Enterobacteriaceae	7	beta-lactam__CTX-M	beta-lactam__TEM-1	aminoglycoside__aac(3)-II	trimethoprim__dfrA12	aminoglycoside__aadA	sulfonamide__sul1	unclassified__16S rRNA methylase
NC_003922.1	Conjugative plasmids	2002	Xanthomonadaceae	0
NC_004444.1	Conjugative plasmids	2002	Pseudomonadaceae	0
NC_006830.1	Conjugative plasmids	2002	Alcaligenaceae	0
NC_003905.1	Conjugative plasmids	2002	Morganellaceae	1	aminoglycoside__aph(3')-I
NC_003350.1	Conjugative plasmids	2002	Pseudomonadaceae	0
NC_004058.1	Conjugative plasmids	2002	Pasteurellaceae	0
NC_004998.1	Conjugative plasmids	2003	Enterobacteriaceae	5	sulfonamide__sul1	aminoglycoside__aadA	aminoglycoside__aac(3)-I	aminoglycoside__aac(6')-I	beta-lactam__SHV-5
NC_004574.1	Conjugative plasmids	2003	Rhodobacteraceae	0
NC_004633.1	Conjugative plasmids	2003	Pseudomonadaceae	0
NC_004956.1	Conjugative plasmids	2003	unknown	0
NC_005014.1	Conjugative plasmids	2003	Enterobacteriaceae	5	tetracycline__tetD	tetracycline__tetC	tetracycline__tetB	aminoglycoside__aph(3'')-I	aminoglycoside__aph(6)-I
NC_004632.1	Conjugative plasmids	2003	Pseudomonadaceae	0
NC_005128.1	Conjugative plasmids	2003	Vibrionaceae	0
NC_005205.1	Conjugative plasmids	2003	Pseudomonadaceae	2	aminoglycoside__aph(3'')-I	aminoglycoside__aph(6)-I
NC_005012.1	Conjugative plasmids	2003	Campylobacteraceae	0
NC_005246.1	Conjugative plasmids	2003	Erwiniaceae	0
NC_004846.1	Conjugative plasmids	2003	Pasteurellaceae	0
NC_005088.1	Conjugative plasmids	2003	Comamonadaceae	0
NC_005240.1	Conjugative plasmids	2003	Xanthomonadaceae	0
NC_005247.1	Conjugative plasmids	2003	Erwiniaceae	0
NC_004999.1	Conjugative plasmids	2003	Pseudomonadaceae	0
NC_006134.1	Conjugative plasmids	2004	Campylobacteraceae	1	tetracycline__tetO
NC_005871.1	Conjugative plasmids	2004	Vibrionaceae	0
NC_005918.1	Conjugative plasmids	2004	Pseudomonadaceae	0
AJ639924.1	Conjugative plasmids	2004	unknown	4	tetracycline__tetA	chloramphenicol__cmlA	aminoglycoside__aadA	sulfonamide__sul1
NC_006365.1	Conjugative plasmids	2004	Legionellaceae	2	beta-lactam__mecI	beta-lactam__OXA-29
NC_006323.1	Conjugative plasmids	2004	Yersiniaceae	0
NC_006135.1	Conjugative plasmids	2004	Campylobacteraceae	1	tetracycline__tetO
NC_005327.1	Conjugative plasmids	2004	Enterobacteriaceae	7	beta-lactam__OXA-1	aminoglycoside__aac(6')-I	aminoglycoside__aac(3)-II	beta-lactam__CTX-M-15	beta-lactam__TEM-1	tetracycline__tetA	chloramphenicol__catB
NC_006824.1	Conjugative plasmids	2004	Rhodocyclaceae	0
NC_006154.1	Conjugative plasmids	2004	Yersiniaceae	0
NC_011409.1	Conjugative plasmids	2004	Pasteurellaceae	5	chloramphenicol__catA	tetracycline__tetB	tetracycline__tetC	tetracycline__tetD	beta-lactam__TEM-1
NC_006366.1	Conjugative plasmids	2004	Legionellaceae	0
NC_005814.1	Conjugative plasmids	2004	Yersiniaceae	0
NC_006672.1	Conjugative plasmids	2005	Acetobacteraceae	0
NC_006856.1	Conjugative plasmids	2005	Enterobacteriaceae	13	chloramphenicol__catA	beta-lactam__TEM-1	aminoglycoside__aph(3')-I	trimethoprim__dfrA12	tetracycline__tetA	aminoglycoside__aadA	sulfonamide__sul1	sulfonamide__sul3	aminoglycoside__aadA	chloramphenicol__cmlA	aminoglycoside__aadA	aminoglycoside__aph(3'')-I	beta-lactam__CMY-2
NC_007275.1	Conjugative plasmids	2005	Pseudomonadaceae	0
NC_006671.1	Conjugative plasmids	2005	Enterobacteriaceae	6	trimethoprim__dfrA1	chloramphenicol__catB	aminoglycoside__aadA	sulfonamide__sul1	beta-lactam__TEM-1	tetracycline__tetA
NC_007675.1	Conjugative plasmids	2005	Enterobacteriaceae	0
NC_007337.1	Conjugative plasmids	2005	Burkholderiaceae	0
AJ863570.1	Conjugative plasmids	2005	unknown	3	beta-lactam__OXA-2	aminoglycoside__aadA	sulfonamide__sul1
NC_007365.1	Conjugative plasmids	2005	Enterobacteriaceae	0
NC_007141.1	Conjugative plasmids	2005	Campylobacteraceae	1	tetracycline__tetO
NC_007353.2	Conjugative plasmids	2005	Sphingomonadaceae	0
NC_007208.1	Conjugative plasmids	2005	Enterobacteriaceae	0
NC_007506.1	Conjugative plasmids	2005	Xanthomonadaceae	0
NC_007206.1	Conjugative plasmids	2005	Pasteurellaceae	0
NC_006842.1	Conjugative plasmids	2005	Vibrionaceae	0
NC_007901.1	Conjugative plasmids	2006	Comamonadaceae	0
NC_008385.1	Conjugative plasmids	2006	Burkholderiaceae	0
NC_008573.1	Conjugative plasmids	2006	Shewanellaceae	0
NC_008042.1	Conjugative plasmids	2006	Rhodobacteraceae	0
NC_008383.1	Conjugative plasmids	2006	Rhizobiaceae	0
NC_007941.1	Conjugative plasmids	2006	Enterobacteriaceae	0
NC_008382.1	Conjugative plasmids	2006	Rhizobiaceae	0
NC_008612.1	Conjugative plasmids	2006	Vibrionaceae	4	chloramphenicol__catA	sulfonamide__sul2	aminoglycoside__aph(3')-I	tetracycline__tetD
NC_008242.1	Conjugative plasmids	2006	Phyllobacteriaceae	0
NC_008613.1	Conjugative plasmids	2006	Vibrionaceae	2	sulfonamide__sul2	tetracycline__tetD
NC_008308.1	Conjugative plasmids	2006	Sphingomonadaceae	0
AM261282.1	Conjugative plasmids	2006	unknown	4	trimethoprim__dfrA1	aminoglycoside__aadA	sulfonamide__sul1	tetracycline__tetA
NC_007682.3	Conjugative plasmids	2006	Enterobacteriaceae	5	aminoglycoside__aadA	sulfonamide__sul1	unclassified__16S rRNA methylase	aminoglycoside__aph(3')-I	aminoglycoside__aadA
NC_008545.1	Conjugative plasmids	2006	Burkholderiaceae	0
NC_008342.1	Conjugative plasmids	2006	Nitrosomonadaceae	0
NC_007950.1	Conjugative plasmids	2006	Comamonadaceae	0
AM157767.1	Conjugative plasmids	2006	unknown	0
NC_008386.1	Conjugative plasmids	2006	Rhodobacteraceae	0
NC_007926.1	Conjugative plasmids	2006	Pseudomonadaceae	0
NC_008341.1	Conjugative plasmids	2006	Nitrosomonadaceae	0
NC_008459.1	Conjugative plasmids	2006	Alcaligenaceae	0
NC_008357.1	Conjugative plasmids	2006	Pseudomonadaceae	5	beta-lactam__TEM-2	tetracycline__tetA	aminoglycoside__aph(3')-I	aminoglycoside__aadA	trimethoprim__dfrA1
NC_007762.1	Conjugative plasmids	2006	Rhizobiaceae	0
NC_007961.1	Conjugative plasmids	2006	Bradyrhizobiaceae	0
NC_008460.1	Conjugative plasmids	2006	Enterobacteriaceae	1	aminoglycoside__aph(6)-I
NC_009621.1	Conjugative plasmids	2007	Rhizobiaceae	0
NC_009140.1	Conjugative plasmids	2007	Enterobacteriaceae	10	aminoglycoside__aadA	aminoglycoside__aac(3)-VI	sulfonamide__sul1	chloramphenicol__floR	tetracycline__tetA	aminoglycoside__aph(6)-I	aminoglycoside__aph(3'')-I	sulfonamide__sul2	beta-lactam__CMY-2	beta-lactam__CMY-2
NC_008739.1	Conjugative plasmids	2007	Alteromonadaceae	0
NC_009837.1	Conjugative plasmids	2007	Enterobacteriaceae	0
NC_009602.1	Conjugative plasmids	2007	Enterobacteriaceae	0
NC_008757.1	Conjugative plasmids	2007	Comamonadaceae	0
NC_009702.1	Conjugative plasmids	2007	Vibrionaceae	0
NC_008766.1	Conjugative plasmids	2007	Comamonadaceae	0
NC_009426.1	Conjugative plasmids	2007	Sphingomonadaceae	0
NC_009378.1	Conjugative plasmids	2007	Yersiniaceae	0
NC_009982.1	Conjugative plasmids	2007	Enterobacteriaceae	5	aminoglycoside__aac(6')-I	aminoglycoside__aadA	sulfonamide__sul1	chloramphenicol__floR	sulfonamide__sul1
NC_009717.1	Conjugative plasmids	2007	Xanthobacteraceae	0
NC_009998.1	Conjugative plasmids	2007	Shewanellaceae	0
NC_009957.1	Conjugative plasmids	2007	Rhodobacteraceae	0
NC_009139.1	Conjugative plasmids	2007	Yersiniaceae	6	tetracycline__tetD	tetracycline__tetC	tetracycline__tetA	aminoglycoside__aph(3'')-I	aminoglycoside__aph(6)-I	sulfonamide__sul2
NC_010112.1	Conjugative plasmids	2007	Vibrionaceae	0
NC_009966.1	Conjugative plasmids	2007	Legionellaceae	0
NC_009955.1	Conjugative plasmids	2007	Rhodobacteraceae	0
NC_010000.1	Conjugative plasmids	2007	Shewanellaceae	0
NC_009649.1	Conjugative plasmids	2007	Enterobacteriaceae	0
NC_009650.1	Conjugative plasmids	2007	Enterobacteriaceae	4	beta-lactam__SHV-5	aminoglycoside__aac(6')-I	aminoglycoside__aadA	beta-lactam__TEM-1
NC_009475.1	Conjugative plasmids	2007	Bradyrhizobiaceae	0
NC_008770.1	Conjugative plasmids	2007	Campylobacteraceae	0
NC_009704.1	Conjugative plasmids	2007	Yersiniaceae	0
NC_009507.1	Conjugative plasmids	2007	Sphingomonadaceae	0
NC_008771.1	Conjugative plasmids	2007	Comamonadaceae	0
NC_009425.1	Conjugative plasmids	2007	Enterobacteriaceae	0
NC_009999.1	Conjugative plasmids	2007	Shewanellaceae	0
NC_009508.1	Conjugative plasmids	2007	Sphingomonadaceae	0
NC_008790.1	Conjugative plasmids	2007	Campylobacteraceae	1	tetracycline__tetO
NC_009980.1	Conjugative plasmids	2007	Enterobacteriaceae	5	aminoglycoside__aph(6)-I	beta-lactam__TEM-1	aminoglycoside__aph(3'')-I	aminoglycoside__aph(6)-I	tetracycline__tetA
NC_009350.1	Conjugative plasmids	2007	Aeromonadaceae	2	colistin__MCR-3	colistin__MCR-3
CP000620.1	Conjugative plasmids	2007	Burkholderiaceae	0
NC_009132.1	Conjugative plasmids	2007	Enterobacteriaceae	7	macrolide-lincosamide-streptogramin__mphA	sulfonamide__sul1	aminoglycoside__aadA	trimethoprim__dfrA12	aminoglycoside__aph(6)-I	aminoglycoside__aph(3'')-I	beta-lactam__TEM-1
NC_009469.1	Conjugative plasmids	2007	Acetobacteraceae	0
NC_009661.1	Conjugative plasmids	2007	Shewanellaceae	0
NC_009777.1	Conjugative plasmids	2007	Vibrionaceae	0
NC_008765.1	Conjugative plasmids	2007	Comamonadaceae	0
NC_009131.1	Conjugative plasmids	2007	Enterobacteriaceae	7	aminoglycoside__aph(3'')-I	aminoglycoside__aph(6)-I	trimethoprim__dfrA12	aminoglycoside__aadA	sulfonamide__sul1	beta-lactam__TEM-1	macrolide-lincosamide-streptogramin__mphA
NC_009779.1	Conjugative plasmids	2007	Enterobacteriaceae	0
NC_009133.1	Conjugative plasmids	2007	Enterobacteriaceae	6	sulfonamide__sul1	aminoglycoside__aadA	chloramphenicol__catA	tetracycline__tetA	tetracycline__tetC	tetracycline__tetD
FJ012882.1	Conjugative plasmids	2008	unknown	4	aminoglycoside__aac(3)-II	aminoglycoside__aph(3'')-I	aminoglycoside__aph(6)-I	sulfonamide__sul2
NC_011603.1	Conjugative plasmids	2008	Enterobacteriaceae	0
NC_011081.1	Conjugative plasmids	2008	Enterobacteriaceae	0
NC_010935.1	Conjugative plasmids	2008	Comamonadaceae	0
NC_011617.1	Conjugative plasmids	2008	Enterobacteriaceae	6	sulfonamide__sul1	beta-lactam__CTX-M-24	aminoglycoside__aac(6')-I	tetracycline__tetA	sulfonamide__sul1	quinolone__qnrA
NC_010333.1	Conjugative plasmids	2008	Caulobacteraceae	0
FJ012880.1	Conjugative plasmids	2008	unknown	7	aminoglycoside__aph(3'')-I	aminoglycoside__aph(6)-I	tetracycline__tetH	aminoglycoside__aph(3'')-I	aminoglycoside__aph(6)-I	chloramphenicol__floR	sulfonamide__sul2
NC_011351.1	Conjugative plasmids	2008	Enterobacteriaceae	0
NC_010865.1	Conjugative plasmids	2008	Rhizobiaceae	0
NC_011419.1	Conjugative plasmids	2008	Enterobacteriaceae	1	tetracycline__tetA
NC_010509.1	Conjugative plasmids	2008	Methylobacteriaceae	0
NC_011311.1	Conjugative plasmids	2008	Vibrionaceae	0
NC_010997.1	Conjugative plasmids	2008	Rhizobiaceae	0
NC_010422.1	Conjugative plasmids	2008	Enterobacteriaceae	0
NC_011148.1	Conjugative plasmids	2008	Enterobacteriaceae	0
NC_011758.1	Conjugative plasmids	2008	Methylobacteriaceae	0
NC_010860.1	Conjugative plasmids	2008	Enterobacteriaceae	0
NC_011383.1	Conjugative plasmids	2008	Enterobacteriaceae	2	beta-lactam__KPC-2	beta-lactam__KPC-2
NC_010679.1	Conjugative plasmids	2008	Burkholderiaceae	0
NC_010716.1	Conjugative plasmids	2008	Enterobacteriaceae	3	tetracycline__tetA	aminoglycoside__aph(3'')-I	aminoglycoside__aph(6)-I
NC_011092.1	Conjugative plasmids	2008	Enterobacteriaceae	10	tetracycline__tetA	beta-lactam__TEM-1	sulfonamide__sul3	aminoglycoside__aadA	chloramphenicol__cmlA	aminoglycoside__aadA	aminoglycoside__aph(6)-I	aminoglycoside__aph(3'')-I	sulfonamide__sul2	chloramphenicol__catA
NC_011665.1	Conjugative plasmids	2008	Shewanellaceae	0
NC_010699.1	Conjugative plasmids	2008	Erwiniaceae	0
NC_011747.1	Conjugative plasmids	2008	Enterobacteriaceae	0
NC_011003.1	Conjugative plasmids	2008	Burkholderiaceae	0
NC_010488.1	Conjugative plasmids	2008	Enterobacteriaceae	9	chloramphenicol__catA	trimethoprim__dfrA14	sulfonamide__sul2	aminoglycoside__aph(3'')-I	aminoglycoside__aph(6)-I	beta-lactam__TEM-1	aminoglycoside__aadA	tetracycline__tetA	aminoglycoside__aph(3')-I
NC_010696.1	Conjugative plasmids	2008	Erwiniaceae	0
NC_010558.1	Conjugative plasmids	2008	Enterobacteriaceae	10	tetracycline__tetD	tetracycline__tetC	tetracycline__tetB	chloramphenicol__catA	sulfonamide__sul1	aminoglycoside__aadA	trimethoprim__dfrA17	beta-lactam__TEM-1	aminoglycoside__rmtB	quinolone__qepA
NC_010555.1	Conjugative plasmids	2008	Morganellaceae	0
NC_010862.1	Conjugative plasmids	2008	Enterobacteriaceae	1	beta-lactam__TEM-2
NC_010332.1	Conjugative plasmids	2008	Oxalobacteraceae	0
NC_010929.1	Conjugative plasmids	2008	Rhizobiaceae	0
NC_010580.1	Conjugative plasmids	2008	Beijerinckiaceae	0
NC_011204.1	Conjugative plasmids	2008	Enterobacteriaceae	0
NC_011641.1	Conjugative plasmids	2008	Enterobacteriaceae	2	beta-lactam__TEM-1	beta-lactam__CTX-M
NC_010841.1	Conjugative plasmids	2008	Rhizobiaceae	0
NC_010697.1	Conjugative plasmids	2008	Erwiniaceae	0
NC_010409.1	Conjugative plasmids	2008	Enterobacteriaceae	0
NC_010627.1	Conjugative plasmids	2008	Burkholderiaceae	0
NC_011759.1	Conjugative plasmids	2008	Yersiniaceae	0
NC_011413.1	Conjugative plasmids	2008	Enterobacteriaceae	0
NC_010996.1	Conjugative plasmids	2008	Rhizobiaceae	0
NC_011385.1	Conjugative plasmids	2008	Enterobacteriaceae	9	sulfonamide__sul2	aminoglycoside__aph(3'')-I	aminoglycoside__aph(6)-I	beta-lactam__TEM-1	beta-lactam__OXA-9	trimethoprim__dfrA14	aminoglycoside__aadA	aminoglycoside__aac(6')-I	beta-lactam__KPC-3
NC_010378.1	Conjugative plasmids	2008	Enterobacteriaceae	2	beta-lactam__TEM-1	bleomycin__bleomycin resistance protein
NC_010606.1	Conjugative plasmids	2008	Moraxellaceae	0
NC_010919.1	Conjugative plasmids	2008	Aeromonadaceae	4	sulfonamide__sul1	chloramphenicol__catA	sulfonamide__sul1	aminoglycoside__aadA
NC_011754.1	Conjugative plasmids	2008	Enterobacteriaceae	0
NC_010643.1	Conjugative plasmids	2008	Morganellaceae	4	aminoglycoside__aph(6)-I	aminoglycoside__aph(3'')-I	aminoglycoside__aadA	beta-lactam__TEM-1
FJ012881.1	Conjugative plasmids	2008	unknown	5	aminoglycoside__aph(3'')-I	aminoglycoside__aph(6)-I	tetracycline__tetX	sulfonamide__sul2	sulfonamide__sul2
NC_011668.1	Conjugative plasmids	2008	Shewanellaceae	0
NC_011664.1	Conjugative plasmids	2008	Shewanellaceae	0
NC_010726.1	Conjugative plasmids	2008	Enterobacteriaceae	7	beta-lactam__TEM-1	beta-lactam__OXA-9	aminoglycoside__aadA	aminoglycoside__aac(6')-I	beta-lactam__OXA-9	aminoglycoside__aadA	aminoglycoside__aac(6')-I
NC_010657.1	Conjugative plasmids	2008	Enterobacteriaceae	0
NC_010421.1	Conjugative plasmids	2008	Enterobacteriaceae	0
NC_011990.1	Conjugative plasmids	2009	Rhizobiaceae	0
NC_012487.1	Conjugative plasmids	2009	Enterobacteriaceae	0
NC_011982.1	Conjugative plasmids	2009	Rhizobiaceae	0
NC_012944.1	Conjugative plasmids	2009	Enterobacteriaceae	0
NC_013503.1	Conjugative plasmids	2009	Enterobacteriaceae	0
NC_013542.1	Conjugative plasmids	2009	Enterobacteriaceae	1	beta-lactam__CTX-M-14
NC_012853.1	Conjugative plasmids	2009	Rhizobiaceae	0
NC_012720.2	Conjugative plasmids	2009	Burkholderiaceae	0
NC_013655.1	Conjugative plasmids	2009	Enterobacteriaceae	0
NC_013175.1	Conjugative plasmids	2009	Enterobacteriaceae	0
NC_012040.1	Conjugative plasmids	2009	Campylobacteraceae	0
NC_012919.1	Conjugative plasmids	2009	Vibrionaceae	2	tetracycline__tetD	chloramphenicol__catA
NC_011812.1	Conjugative plasmids	2009	Enterobacteriaceae	3	tetracycline__tetB	tetracycline__tetC	tetracycline__tetD
NC_013362.1	Conjugative plasmids	2009	Enterobacteriaceae	1	aminoglycoside__aph(3')-I
NC_013120.1	Conjugative plasmids	2009	Enterobacteriaceae	2	beta-lactam__TEM-1	beta-lactam__CTX-M
NC_013211.1	Conjugative plasmids	2009	Acetobacteraceae	0
NC_012692.1	Conjugative plasmids	2009	Enterobacteriaceae	9	aminoglycoside__aadA	aminoglycoside__aac(3)-VI	sulfonamide__sul1	chloramphenicol__floR	tetracycline__tetA	aminoglycoside__aph(6)-I	aminoglycoside__aph(3'')-I	sulfonamide__sul2	beta-lactam__CMY-2
NC_012847.1	Conjugative plasmids	2009	Bartonellaceae	0
NC_012693.1	Conjugative plasmids	2009	Enterobacteriaceae	7	chloramphenicol__floR	tetracycline__tetA	aminoglycoside__aph(6)-I	aminoglycoside__aph(3'')-I	sulfonamide__sul2	beta-lactam__CMY-2	beta-lactam__CMY-2
NC_012970.1	Conjugative plasmids	2009	Methylophilaceae	0
NC_014653.1	Conjugative plasmids	2009	Vibrionaceae	0
NC_012586.1	Conjugative plasmids	2009	Rhizobiaceae	0
NC_013284.1	Conjugative plasmids	2009	Enterobacteriaceae	0
NC_013437.1	Conjugative plasmids	2009	Enterobacteriaceae	8	sulfonamide__sul2	aminoglycoside__aph(3'')-I	aminoglycoside__aph(6)-I	trimethoprim__dfrA1	aminoglycoside__aadA	sulfonamide__sul1	chloramphenicol__catA	beta-lactam__TEM-1
NC_012885.1	Conjugative plasmids	2009	Aeromonadaceae	2	tetracycline__tetD	sulfonamide__sul2
NC_012725.2	Conjugative plasmids	2009	Burkholderiaceae	0
NC_012987.1	Conjugative plasmids	2009	Methylobacteriaceae	0
NC_012674.1	Conjugative plasmids	2009	Pseudomonadaceae	0
GQ866235.1	Conjugative plasmids	2009	Pasteurellaceae	0
NC_013176.1	Conjugative plasmids	2009	Pseudomonadaceae	0
NC_013193.1	Conjugative plasmids	2009	unknown	0
NC_011838.1	Conjugative plasmids	2009	Pseudomonadaceae	0
NC_011991.1	Conjugative plasmids	2009	Rhizobiaceae	0
NC_013509.1	Conjugative plasmids	2009	Hafniaceae	5	tetracycline__tetA	aminoglycoside__aph(6)-I	aminoglycoside__aph(3'')-I	sulfonamide__sul2	chloramphenicol__catA
NC_014113.1	Conjugative plasmids	2010	Xanthomonadaceae	0
NC_017557.1	Conjugative plasmids	2010	Xanthomonadaceae	0
NC_014368.1	Conjugative plasmids	2010	Enterobacteriaceae	12	sulfonamide__sul1	aminoglycoside__aadA	trimethoprim__dfrA12	aminoglycoside__aph(3')-I	aminoglycoside__aadA	trimethoprim__dfrA1	aminoglycoside__aph(3'')-I	aminoglycoside__aph(6)-I	sulfonamide__sul1	aminoglycoside__aadA	trimethoprim__dfrA1	beta-lactam__metallo-beta-lactamase
NC_013727.1	Conjugative plasmids	2010	Enterobacteriaceae	1	beta-lactam__CTX-M-24
NC_013930.1	Conjugative plasmids	2010	Ectothiorhodospiraceae	0
NC_014382.1	Conjugative plasmids	2010	Enterobacteriaceae	2	beta-lactam__TEM-33	beta-lactam__CTX-M-15
GQ983559.1	Conjugative plasmids	2010	unknown	0
NC_014385.1	Conjugative plasmids	2010	Enterobacteriaceae	4	beta-lactam__CTX-M-15	beta-lactam__TEM-1	chloramphenicol__catB	beta-lactam__OXA-1
NC_014476.2	Conjugative plasmids	2010	Enterobacteriaceae	5	tetracycline__tetA	sulfonamide__sul1	aminoglycoside__aadA	beta-lactam__TEM-1	aminoglycoside__aph(3')-I
NC_014105.1	Conjugative plasmids	2010	Neisseriaceae	1	tetracycline__tetM
NC_014016.1	Conjugative plasmids	2010	Enterobacteriaceae	2	beta-lactam__KPC-3	beta-lactam__TEM-1
NC_014312.1	Conjugative plasmids	2010	Enterobacteriaceae	6	beta-lactam__KPC-2	unclassified__16S rRNA methylase	sulfonamide__sul1	beta-lactam__DHA-6	beta-lactam__OXA-9	quinolone__qnrB
NC_014305.1	Conjugative plasmids	2010	Erwiniaceae	0
NC_014383.1	Conjugative plasmids	2010	Enterobacteriaceae	2	beta-lactam__TEM-1	beta-lactam__CTX-M-15
NC_014477.1	Conjugative plasmids	2010	Enterobacteriaceae	1	beta-lactam__CTX-M-14
NC_013718.1	Conjugative plasmids	2010	Enterobacteriaceae	0
NC_013973.1	Conjugative plasmids	2010	Erwiniaceae	0
NC_014107.1	Conjugative plasmids	2010	Enterobacteriaceae	0
NC_014819.1	Conjugative plasmids	2010	Caulobacteraceae	0
NC_017627.1	Conjugative plasmids	2010	Enterobacteriaceae	0
NC_017555.1	Conjugative plasmids	2010	Xanthomonadaceae	0
NC_014124.1	Conjugative plasmids	2010	Pseudomonadaceae	0
NC_014641.1	Conjugative plasmids	2010	Alcaligenaceae	0
NC_014231.1	Conjugative plasmids	2010	Enterobacteriaceae	4	aminoglycoside__aph(4)-I	macrolide-lincosamide-streptogramin__mphA	beta-lactam__CTX-M-1	beta-lactam__CTX-M-65
NC_014615.1	Conjugative plasmids	2010	Enterobacteriaceae	16	aminoglycoside__aac(3)-II	macrolide-lincosamide-streptogramin__ermB	macrolide-lincosamide-streptogramin__ermC	sulfonamide__sul2	aminoglycoside__aph(3'')-I	aminoglycoside__aph(6)-I	tetracycline__tetA	beta-lactam__TEM-1	trimethoprim__dfrA17	aminoglycoside__aadA	sulfonamide__sul1	macrolide-lincosamide-streptogramin__mphA	beta-lactam__CTX-M-14	sulfonamide__sul1	chloramphenicol__cmlA	aminoglycoside__aac(6')-I
NC_014544.1	Conjugative plasmids	2010	Legionellaceae	0
NC_014208.1	Conjugative plasmids	2010	Enterobacteriaceae	5	aminoglycoside__aac(6')-I	beta-lactam__metallo-beta-lactamase	quinolone__qnrS	beta-lactam__SHV-5	trimethoprim__dfrA14
NC_014120.1	Conjugative plasmids	2010	Burkholderiaceae	0
NC_014304.1	Conjugative plasmids	2010	Erwiniaceae	0
NC_014723.1	Conjugative plasmids	2010	Burkholderiaceae	0
NC_014384.1	Conjugative plasmids	2010	Enterobacteriaceae	8	tetracycline__tetA	aminoglycoside__aac(6')-I	beta-lactam__OXA-1	chloramphenicol__catB	chloramphenicol__catB	beta-lactam__OXA-1	beta-lactam__TEM-1	beta-lactam__CTX-M-15
NC_017556.1	Conjugative plasmids	2010	Xanthomonadaceae	0
NC_014725.1	Conjugative plasmids	2010	Hafniaceae	5	aminoglycoside__aph(3')-I	trimethoprim__dfrA12	aminoglycoside__aadA	sulfonamide__sul1	tetracycline__tetA
NC_013950.1	Conjugative plasmids	2010	Enterobacteriaceae	2	beta-lactam__CTX-M-15	beta-lactam__TEM-1
CP002030.1	Conjugative plasmids	2010	Campylobacteraceae	1	tetracycline__tetO
NC_014111.1	Conjugative plasmids	2010	Xanthomonadaceae	0
NC_013951.1	Conjugative plasmids	2010	Enterobacteriaceae	9	trimethoprim__dfrA17	aminoglycoside__aadA	sulfonamide__sul1	macrolide-lincosamide-streptogramin__mphA	sulfonamide__sul2	aminoglycoside__aph(3'')-I	aminoglycoside__aph(6)-I	tetracycline__tetA	aminoglycoside__aac(3)-II
NC_015156.1	Conjugative plasmids	2011	Vibrionaceae	0
NC_014842.1	Conjugative plasmids	2011	Erwiniaceae	0
NC_016021.1	Conjugative plasmids	2011	Acetobacteraceae	0
NC_015223.1	Conjugative plasmids	2011	Nitrosomonadaceae	0
NC_015595.1	Conjugative plasmids	2011	Sphingomonadaceae	0
JN106166.1	Conjugative plasmids	2011	unknown	0
JN106169.1	Conjugative plasmids	2011	unknown	0
CP002151.1	Conjugative plasmids	2011	unknown	4	sulfonamide__sul1	aminoglycoside__aac(3)-I	aminoglycoside__aph(3')-I	tetracycline__tetA
NC_015054.1	Conjugative plasmids	2011	Yersiniaceae	0
NC_015060.1	Conjugative plasmids	2011	Acidobacteriaceae	0
CP002153.1	Conjugative plasmids	2011	unknown	4	beta-lactam__OXA-2	aminoglycoside__aadA	aminoglycoside__aph(3')-I	tetracycline__tetA
NC_014843.1	Conjugative plasmids	2011	Enterobacteriaceae	7	sulfonamide__sul2	aminoglycoside__aph(3'')-I	beta-lactam__TEM-1	aminoglycoside__aac(3)-II	beta-lactam__TEM-1	aminoglycoside__aph(6)-I	beta-lactam__ampC
NC_015058.1	Conjugative plasmids	2011	Acidobacteriaceae	0
NC_015154.1	Conjugative plasmids	2011	Enterobacteriaceae	2	beta-lactam__TEM-1	beta-lactam__CTX-M-15
NC_014839.1	Conjugative plasmids	2011	Erwiniaceae	0
NC_015423.1	Conjugative plasmids	2011	Comamonadaceae	0
NC_015178.1	Conjugative plasmids	2011	Acetobacteraceae	0
JN106171.1	Conjugative plasmids	2011	unknown	0
JN106167.1	Conjugative plasmids	2011	unknown	0
NC_014911.1	Conjugative plasmids	2011	Comamonadaceae	0
JN106165.1	Conjugative plasmids	2011	unknown	0
NC_015965.1	Conjugative plasmids	2011	Enterobacteriaceae	3	tetracycline__tetD	tetracycline__tetC	tetracycline__tetB
CP002152.1	Conjugative plasmids	2011	unknown	2	aminoglycoside__aph(3')-I	tetracycline__tetA
NC_016036.1	Conjugative plasmids	2011	Morganellaceae	1	sulfonamide__sul2
NC_018995.1	Conjugative plasmids	2011	Enterobacteriaceae	4	aminoglycoside__aph(6)-I	beta-lactam__TEM-1	aminoglycoside__aph(3'')-I	sulfonamide__sul2
NC_015377.1	Conjugative plasmids	2011	Burkholderiaceae	0
NC_016039.1	Conjugative plasmids	2011	Enterobacteriaceae	1	beta-lactam__CTX-M-14
EF107516.1	Conjugative plasmids	2011	unknown	0
JN106174.1	Conjugative plasmids	2011	unknown	0
NC_015184.1	Conjugative plasmids	2011	Rhizobiaceae	0
NC_016108.1	Conjugative plasmids	2011	Methylococcaceae	0
NC_015855.1	Conjugative plasmids	2011	Pseudomonadaceae	0
CP002524.1	Conjugative plasmids	2011	Moraxellaceae	0
JN106172.1	Conjugative plasmids	2011	unknown	0
NC_015963.1	Conjugative plasmids	2011	Enterobacteriaceae	0
NC_015872.1	Conjugative plasmids	2011	Enterobacteriaceae	1	beta-lactam__NDM-4
JN106175.1	Conjugative plasmids	2011	unknown	0
NC_015599.1	Conjugative plasmids	2011	Enterobacteriaceae	3	sulfonamide__sul1	aminoglycoside__aadA	tetracycline__tetA
NC_015710.1	Conjugative plasmids	2011	Simkaniaceae	0
NC_015068.1	Conjugative plasmids	2011	Yersiniaceae	0
JN106168.1	Conjugative plasmids	2011	unknown	0
JN106173.1	Conjugative plasmids	2011	unknown	0
NC_016037.1	Conjugative plasmids	2011	Acetobacteraceae	0
JN106170.1	Conjugative plasmids	2011	unknown	0
JN106164.1	Conjugative plasmids	2011	unknown	2	aminoglycoside__aadA	sulfonamide__sul1
CP002441.1	Conjugative plasmids	2011	Neisseriaceae	0
NC_015221.1	Conjugative plasmids	2011	Nitrosomonadaceae	0
NC_015187.1	Conjugative plasmids	2011	Acetobacteraceae	0
NC_019117.1	Conjugative plasmids	2012	Enterobacteriaceae	7	aminoglycoside__aph(3')-I	aminoglycoside__aph(6)-I	aminoglycoside__aph(3'')-I	tetracycline__tetB	tetracycline__tetC	tetracycline__tetD	sulfonamide__sul2
NC_019115.1	Conjugative plasmids	2012	Enterobacteriaceae	1	beta-lactam__CMY-2
NC_019153.1	Conjugative plasmids	2012	Enterobacteriaceae	8	beta-lactam__NDM-4	aminoglycoside__rmtC	sulfonamide__sul1	chloramphenicol__cmlA	aminoglycoside__aadA	macrolide-lincosamide-streptogramin__ereA	rifamycin__ADP-ribosylating transferase_arr	beta-lactam__CMY-6
NC_017965.1	Conjugative plasmids	2012	Alcaligenaceae	0
JX486126.1	Conjugative plasmids	2012	unknown	6	chloramphenicol__catA	trimethoprim__dfrA12	aminoglycoside__aadA	sulfonamide__sul1	macrolide-lincosamide-streptogramin__mphA	beta-lactam__TEM-1
NC_019128.1	Conjugative plasmids	2012	Enterobacteriaceae	0
JX469828.1	Conjugative plasmids	2012	unknown	2	aminoglycoside__aadA	beta-lactam__OXA-47
NC_019163.1	Conjugative plasmids	2012	Enterobacteriaceae	1	beta-lactam__NDM-4
NC_019122.1	Conjugative plasmids	2012	Enterobacteriaceae	7	aminoglycoside__aph(3')-I	aminoglycoside__aph(6)-I	aminoglycoside__aph(3'')-I	tetracycline__tetB	tetracycline__tetC	tetracycline__tetD	sulfonamide__sul2
NC_019130.1	Conjugative plasmids	2012	Enterobacteriaceae	0
JQ004409.1	Conjugative plasmids	2012	unknown	3	tetracycline__tetA	sulfonamide__sul1	aminoglycoside__ant(2'')-I
NC_019888.1	Conjugative plasmids	2012	Enterobacteriaceae	9	aminoglycoside__aac(3)-I	sulfonamide__sul1	quinolone__qnrB	beta-lactam__OXA-9	sulfonamide__sul1	trimethoprim__dfrA14	beta-lactam__KPC-4	beta-lactam__TEM-1	aminoglycoside__aph(3')-I
NC_016853.1	Conjugative plasmids	2012	Vibrionaceae	0
NC_019248.1	Conjugative plasmids	2012	Bartonellaceae	0
NC_017637.1	Conjugative plasmids	2012	Enterobacteriaceae	0
NC_019555.1	Conjugative plasmids	2012	Rhizobiaceae	0
JX486125.1	Conjugative plasmids	2012	unknown	2	sulfonamide__sul1	tetracycline__tetA
NC_017508.1	Conjugative plasmids	2012	Alteromonadaceae	0
NC_018966.1	Conjugative plasmids	2012	Enterobacteriaceae	5	tetracycline__tetD	tetracycline__tetC	tetracycline__tetB	aminoglycoside__aph(6)-I	aminoglycoside__aph(3'')-I
NC_017624.1	Conjugative plasmids	2012	Enterobacteriaceae	0
NC_019390.1	Conjugative plasmids	2012	Enterobacteriaceae	0
NC_019096.1	Conjugative plasmids	2012	Enterobacteriaceae	1	beta-lactam__TEM-52
NC_016983.1	Conjugative plasmids	2012	Vibrionaceae	6	chloramphenicol__floR	sulfonamide__sul2	tetracycline__tetM	tetracycline__tetD	tetracycline__tetC	tetracycline__tetB
NC_016644.1	Conjugative plasmids	2012	Pseudomonadaceae	0
NC_019162.1	Conjugative plasmids	2012	Enterobacteriaceae	2	beta-lactam__SHV-5	beta-lactam__NDM-4
JX469831.1	Conjugative plasmids	2012	unknown	2	aminoglycoside__aac(6')-I	sulfonamide__sul1
NC_017642.1	Conjugative plasmids	2012	Enterobacteriaceae	0
NC_019397.1	Conjugative plasmids	2012	Acetobacteraceae	0
JX469830.1	Conjugative plasmids	2012	unknown	5	aminoglycoside__aph(6)-I	aminoglycoside__aadA	aminoglycoside__aph(3')-I	beta-lactam__TEM-193	tetracycline__tetA
NC_019312.1	Conjugative plasmids	2012	Comamonadaceae	0
NC_019161.1	Conjugative plasmids	2012	Enterobacteriaceae	1	beta-lactam__KPC-2
NC_016851.1	Conjugative plasmids	2012	Vibrionaceae	0
NC_019104.1	Conjugative plasmids	2012	Enterobacteriaceae	0
NC_018998.1	Conjugative plasmids	2012	Enterobacteriaceae	3	tetracycline__tetB	tetracycline__tetC	tetracycline__tetD
NC_019088.1	Conjugative plasmids	2012	Enterobacteriaceae	1	beta-lactam__TEM-1
NC_017645.1	Conjugative plasmids	2012	Enterobacteriaceae	10	aminoglycoside__aadA	chloramphenicol__cmlA	aminoglycoside__aadA	sulfonamide__sul1	chloramphenicol__floR	tetracycline__tetA	aminoglycoside__aph(6)-I	aminoglycoside__aph(3'')-I	sulfonamide__sul2	beta-lactam__CMY-2
NC_019039.1	Conjugative plasmids	2012	Enterobacteriaceae	0
NC_017848.1	Conjugative plasmids	2012	Moraxellaceae	1	beta-lactam__OXA-225
NC_016904.1	Conjugative plasmids	2012	Enterobacteriaceae	0
NC_019087.1	Conjugative plasmids	2012	Enterobacteriaceae	1	beta-lactam__CTX-M-65
NC_019155.1	Conjugative plasmids	2012	Enterobacteriaceae	3	beta-lactam__TEM-1	aminoglycoside__aph(3')-I	beta-lactam__KPC-3
NC_019109.1	Conjugative plasmids	2012	Enterobacteriaceae	5	beta-lactam__TEM-1	aminoglycoside__aadA	sulfonamide__sul1	tetracycline__tetA	aminoglycoside__aph(3')-I
NC_018141.1	Conjugative plasmids	2012	Legionellaceae	2	beta-lactam__OXA-29	beta-lactam__mecI
NC_019320.1	Conjugative plasmids	2012	Comamonadaceae	0
NC_016976.1	Conjugative plasmids	2012	Enterobacteriaceae	6	chloramphenicol__catA	aminoglycoside__ant(2'')-I	beta-lactam__OXA-21	sulfonamide__sul1	chloramphenicol__floR	sulfonamide__sul2
NC_019263.1	Conjugative plasmids	2012	Comamonadaceae	0
NC_019071.1	Conjugative plasmids	2012	Enterobacteriaceae	1	beta-lactam__CTX-M-14
NC_018683.1	Conjugative plasmids	2012	Rhizobiaceae	1	aminoglycoside__aac(3)-II
NC_019281.1	Conjugative plasmids	2012	Moraxellaceae	1	aminoglycoside__aph(3')-I
JX469829.1	Conjugative plasmids	2012	unknown	1	tetracycline__tetA
NC_019108.1	Conjugative plasmids	2012	Enterobacteriaceae	5	beta-lactam__TEM-1	aminoglycoside__aadA	sulfonamide__sul1	tetracycline__tetA	aminoglycoside__aph(3')-I
NC_019066.1	Conjugative plasmids	2012	Enterobacteriaceae	9	aminoglycoside__aadA	aminoglycoside__aac(3)-VI	sulfonamide__sul1	chloramphenicol__floR	tetracycline__tetA	aminoglycoside__aph(6)-I	aminoglycoside__aph(3'')-I	sulfonamide__sul2	beta-lactam__CMY-2
NC_019123.1	Conjugative plasmids	2012	Enterobacteriaceae	3	sulfonamide__sul1	aminoglycoside__aac(3)-VI	aminoglycoside__aadA
NC_017807.1	Conjugative plasmids	2012	Yersiniaceae	0
NC_016966.1	Conjugative plasmids	2012	Enterobacteriaceae	10	macrolide-lincosamide-streptogramin__mphA	sulfonamide__sul1	aminoglycoside__aadA	trimethoprim__dfrA12	beta-lactam__TEM-1	beta-lactam__CTX-M-15	aminoglycoside__aac(6')-I	beta-lactam__OXA-1	chloramphenicol__catB	tetracycline__tetA
NC_017163.1	Conjugative plasmids	2012	Moraxellaceae	0
NC_019283.1	Conjugative plasmids	2012	Comamonadaceae	0
NC_016855.1	Conjugative plasmids	2012	Enterobacteriaceae	0
NC_019083.1	Conjugative plasmids	2012	Enterobacteriaceae	0
NC_019343.1	Conjugative plasmids	2012	Enterobacteriaceae	0
NC_017282.1	Conjugative plasmids	2012	Campylobacteraceae	1	tetracycline__tetO
NC_019342.1	Conjugative plasmids	2012	Enterobacteriaceae	0
NC_019044.1	Conjugative plasmids	2012	Enterobacteriaceae	0
JN102344.1	Conjugative plasmids	2012	unknown	6	beta-lactam__TEM-1	tetracycline__tetA	sulfonamide__sul2	aminoglycoside__aph(3'')-I	trimethoprim__dfrA14	aminoglycoside__aph(6)-I
NC_016978.1	Conjugative plasmids	2012	Comamonadaceae	0
NC_019157.1	Conjugative plasmids	2012	Enterobacteriaceae	1	beta-lactam__SHV
NC_018696.1	Conjugative plasmids	2012	Burkholderiaceae	0
NC_019111.1	Conjugative plasmids	2012	Enterobacteriaceae	0
NC_017561.1	Conjugative plasmids	2012	Xanthomonadaceae	0
NC_019124.1	Conjugative plasmids	2012	Enterobacteriaceae	2	beta-lactam__TEM-1	quinolone__qnrS
NC_019137.1	Conjugative plasmids	2012	Enterobacteriaceae	7	sulfonamide__sul1	aminoglycoside__aadA	trimethoprim__dfrA1	aminoglycoside__aph(6)-I	aminoglycoside__aph(3'')-I	sulfonamide__sul2	beta-lactam__TEM-1
NC_019099.1	Conjugative plasmids	2012	Enterobacteriaceae	1	beta-lactam__CMY-2
NC_019033.1	Conjugative plasmids	2012	Enterobacteriaceae	1	quinolone__qnrB
NC_019112.1	Conjugative plasmids	2012	Enterobacteriaceae	0
NC_019336.1	Conjugative plasmids	2012	Enterobacteriaceae	0
NC_017923.1	Conjugative plasmids	2012	Burkholderiaceae	0
NC_019063.1	Conjugative plasmids	2012	Enterobacteriaceae	5	beta-lactam__NDM-4	sulfonamide__sul1	unclassified__16S rRNA methylase	beta-lactam__TEM-1	aminoglycoside__aac(3)-II
NC_019013.1	Conjugative plasmids	2012	Enterobacteriaceae	0
NC_017858.1	Conjugative plasmids	2012	Piscirickettsiaceae	0
NC_019158.1	Conjugative plasmids	2012	Enterobacteriaceae	5	aminoglycoside__aac(6')-I	sulfonamide__sul1	aminoglycoside__rmtC	beta-lactam__NDM-4	beta-lactam__CMY-6
NC_019202.1	Conjugative plasmids	2012	Pseudomonadaceae	0
NC_017903.1	Conjugative plasmids	2012	Enterobacteriaceae	0
NC_019082.1	Conjugative plasmids	2012	Enterobacteriaceae	12	quinolone__qnrA	beta-lactam__PSE-1	aminoglycoside__aadA	sulfonamide__sul1	quinolone__qnrA	beta-lactam__PSE-1	aminoglycoside__aadA	sulfonamide__sul1	tetracycline__tetA	trimethoprim__dfrA12	aminoglycoside__aadA	sulfonamide__sul1
NC_019341.1	Conjugative plasmids	2012	Pseudomonadaceae	0
JQ004406.1	Conjugative plasmids	2012	unknown	6	tetracycline__tetA	sulfonamide__sul1	chloramphenicol__catB	chloramphenicol__catB	aminoglycoside__aadA	trimethoprim__dfrA1
NC_017284.1	Conjugative plasmids	2012	Campylobacteraceae	0
NC_019065.1	Conjugative plasmids	2012	Enterobacteriaceae	5	chloramphenicol__chloramphenicol exporter	tetracycline__tetA	aminoglycoside__aph(6)-I	aminoglycoside__aph(3'')-I	sulfonamide__sul2
NC_019154.1	Conjugative plasmids	2012	Enterobacteriaceae	1	beta-lactam__OXA-48
NC_019380.1	Conjugative plasmids	2012	Aeromonadaceae	6	beta-lactam__OXA-10	aminoglycoside__aadA	sulfonamide__sul1	chloramphenicol__catA	sulfonamide__sul1	tetracycline__tetA
NC_019047.1	Conjugative plasmids	2012	Enterobacteriaceae	3	beta-lactam__TEM-1	aminoglycoside__aph(3')-I	quinolone__qnrS
JN581942.1	Conjugative plasmids	2012	unknown	3	aminoglycoside__aadA	tetracycline__tetA	sulfonamide__sul1
NC_019095.1	Conjugative plasmids	2012	Enterobacteriaceae	3	beta-lactam__CTX-M-65	beta-lactam__TEM-1	aminoglycoside__rmtB
NC_019384.1	Conjugative plasmids	2012	Enterobacteriaceae	2	beta-lactam__KPC-2	beta-lactam__SHV-5
NC_019090.1	Conjugative plasmids	2012	Enterobacteriaceae	2	beta-lactam__TEM-1	beta-lactam__CTX-M
NC_019061.1	Conjugative plasmids	2012	Enterobacteriaceae	4	aminoglycoside__aph(4)-I	aminoglycoside__aac(3)-IV	aminoglycoside__aph(3'')-I	aminoglycoside__aph(6)-I
NC_019045.2	Conjugative plasmids	2012	Enterobacteriaceae	7	aminoglycoside__aac(6')-I	sulfonamide__sul1	aminoglycoside__rmtC	aminoglycoside__aac(3)-II	aminoglycoside__aph(3')-I	beta-lactam__NDM-4	beta-lactam__CMY-6
NC_019131.1	Conjugative plasmids	2012	Enterobacteriaceae	0
NC_019106.1	Conjugative plasmids	2012	Enterobacteriaceae	0
NC_019165.1	Conjugative plasmids	2012	Enterobacteriaceae	3	unclassified__16S rRNA methylase	beta-lactam__KPC-2	beta-lactam__TEM-1
NC_019069.1	Conjugative plasmids	2012	Enterobacteriaceae	7	aminoglycoside__aac(6')-I	sulfonamide__sul1	aminoglycoside__rmtC	aminoglycoside__aac(3)-II	aminoglycoside__aph(3')-I	beta-lactam__NDM-4	beta-lactam__CMY-6
NC_016905.1	Conjugative plasmids	2012	Shewanellaceae	0
JX469833.1	Conjugative plasmids	2012	unknown	3	aminoglycoside__aph(3')-I	beta-lactam__TEM-2	tetracycline__tetA
NC_016968.1	Conjugative plasmids	2012	Comamonadaceae	0
JQ432564.1	Conjugative plasmids	2012	unknown	3	aminoglycoside__aph(3')-I	aminoglycoside__aac(6')-I	beta-lactam__IMP-31
NC_019072.1	Conjugative plasmids	2012	Enterobacteriaceae	1	beta-lactam__CTX-M-14
NC_019046.1	Conjugative plasmids	2012	Enterobacteriaceae	0
NC_017327.1	Conjugative plasmids	2012	Rhizobiaceae	0
NC_019037.1	Conjugative plasmids	2012	Enterobacteriaceae	2	sulfonamide__sul1	aminoglycoside__aadA
NC_019125.1	Conjugative plasmids	2012	Enterobacteriaceae	0
NC_019375.1	Conjugative plasmids	2012	Morganellaceae	9	macrolide-lincosamide-streptogramin__mphA	aminoglycoside__aadA	beta-lactam__SHV-5	sulfonamide__sul1	aminoglycoside__aadA	trimethoprim__dfrA12	aminoglycoside__aph(3')-I	beta-lactam__metallo-beta-lactamase	trimethoprim__dfrA1
NC_019057.1	Conjugative plasmids	2012	Enterobacteriaceae	1	beta-lactam__CTX-M-14
NC_019107.1	Conjugative plasmids	2012	Enterobacteriaceae	9	beta-lactam__CMY-2	beta-lactam__CMY-2	aminoglycoside__aadA	sulfonamide__sul1	chloramphenicol__floR	tetracycline__tetA	aminoglycoside__aph(6)-I	aminoglycoside__aph(3'')-I	sulfonamide__sul2
NC_019043.1	Conjugative plasmids	2012	Enterobacteriaceae	4	sulfonamide__sul3	aminoglycoside__aadA	chloramphenicol__cmlA	aminoglycoside__aadA
NC_016974.1	Conjugative plasmids	2012	Morganellaceae	18	aminoglycoside__ant(2'')-I	chloramphenicol__cmlA	beta-lactam__OXA-10	aminoglycoside__aadA	sulfonamide__sul1	unclassified__16S rRNA methylase	sulfonamide__sul1	beta-lactam__NDM-4	aminoglycoside__aph(3')-I	quinolone__qnrA	sulfonamide__sul1	aminoglycoside__aac(6')-I	chloramphenicol__floR	tetracycline__tetA	aminoglycoside__aph(6)-I	aminoglycoside__aph(3'')-I	sulfonamide__sul2	beta-lactam__CMY-16
NC_019121.1	Conjugative plasmids	2012	Enterobacteriaceae	8	beta-lactam__CMY-2	sulfonamide__sul2	aminoglycoside__aph(6)-I	tetracycline__tetA	chloramphenicol__floR	aminoglycoside__aph(4)-I	aminoglycoside__aac(3)-IV	trimethoprim__dfrA1
JQ004407.1	Conjugative plasmids	2012	unknown	1	sulfonamide__sul1
NC_017570.1	Conjugative plasmids	2012	Shewanellaceae	0
NC_018994.1	Conjugative plasmids	2012	Enterobacteriaceae	7	trimethoprim__dfrA12	aminoglycoside__aadA	sulfonamide__sul1	unclassified__16S rRNA methylase	beta-lactam__NDM-4	beta-lactam__TEM-1	beta-lactam__CMY-4
NC_019337.1	Conjugative plasmids	2012	Acetobacteraceae	0
NC_019360.1	Conjugative plasmids	2012	Enterobacteriaceae	9	sulfonamide__sul1	beta-lactam__NDM-4	chloramphenicol__catA	trimethoprim__dfrA12	aminoglycoside__aadA	sulfonamide__sul1	unclassified__16S rRNA methylase	trimethoprim__dfrA12	aminoglycoside__aadA
NC_019067.1	Conjugative plasmids	2012	Enterobacteriaceae	1	beta-lactam__TEM-52
JN102341.1	Conjugative plasmids	2012	unknown	5	tetracycline__tetA	aminoglycoside__aph(3'')-I	aminoglycoside__aph(6)-I	beta-lactam__TEM-1	aminoglycoside__aadA
NC_017908.2	Conjugative plasmids	2012	Mycobacteriaceae	3	sulfonamide__sul1	aminoglycoside__aph(3'')-I	aminoglycoside__aph(6)-I
NC_019073.1	Conjugative plasmids	2012	Enterobacteriaceae	3	beta-lactam__CTX-M-65	beta-lactam__TEM-1	aminoglycoside__rmtB
NC_016861.1	Conjugative plasmids	2012	Enterobacteriaceae	4	aminoglycoside__aac(3)-II	sulfonamide__sul1	aminoglycoside__aadA	trimethoprim__dfrA12
JN102343.1	Conjugative plasmids	2012	unknown	4	beta-lactam__TEM-1	tetracycline__tetA	aminoglycoside__aph(3'')-I	aminoglycoside__aph(6)-I
JQ432563.1	Conjugative plasmids	2012	unknown	0
NC_019001.1	Conjugative plasmids	2012	Enterobacteriaceae	5	aminoglycoside__aph(3')-I	tetracycline__tetA	sulfonamide__sul1	aminoglycoside__aadA	beta-lactam__TEM-1
NC_016592.1	Conjugative plasmids	2012	Burkholderiaceae	0
NC_018682.1	Conjugative plasmids	2012	Rhizobiaceae	0
NC_017054.1	Conjugative plasmids	2012	Enterobacteriaceae	0
NC_017640.1	Conjugative plasmids	2012	Enterobacteriaceae	0
JQ004408.1	Conjugative plasmids	2012	unknown	3	tetracycline__tetA	sulfonamide__sul1	aminoglycoside__aadA
NC_019346.1	Conjugative plasmids	2012	Enterobacteriaceae	1	beta-lactam__KPC-4
NC_018659.1	Conjugative plasmids	2012	Enterobacteriaceae	2	beta-lactam__CTX-M-15	beta-lactam__TEM-1
NC_019094.1	Conjugative plasmids	2012	Enterobacteriaceae	0
JX469826.1	Conjugative plasmids	2012	unknown	2	tetracycline__tetA	sulfonamide__sul1
NC_019378.1	Conjugative plasmids	2012	Burkholderiaceae	0
NC_019264.1	Conjugative plasmids	2012	Comamonadaceae	0
NC_019985.2	Conjugative plasmids	2012	Moraxellaceae	1	aminoglycoside__aph(3')-I
NC_019344.1	Conjugative plasmids	2012	Yersiniaceae	0
NC_019889.1	Conjugative plasmids	2012	Enterobacteriaceae	5	beta-lactam__TEM-1	aminoglycoside__aac(3)-II	beta-lactam__NDM-4	sulfonamide__sul1	unclassified__16S rRNA methylase
NC_017324.1	Conjugative plasmids	2012	Rhizobiaceae	0
JX469827.1	Conjugative plasmids	2012	unknown	1	aminoglycoside__aph(3')-I
NC_017630.1	Conjugative plasmids	2012	Enterobacteriaceae	0
NC_019848.2	Conjugative plasmids	2012	Rhizobiaceae	0
NC_019335.1	Conjugative plasmids	2012	Enterobacteriaceae	0
NC_019097.1	Conjugative plasmids	2012	Enterobacteriaceae	0
NC_019089.1	Conjugative plasmids	2012	Enterobacteriaceae	8	trimethoprim__dfrA12	aminoglycoside__aadA	sulfonamide__sul1	beta-lactam__NDM-4	aminoglycoside__aac(3)-II	chloramphenicol__catB	beta-lactam__OXA-1	aminoglycoside__aac(6')-I
JX469834.1	Conjugative plasmids	2012	unknown	0
NC_019389.1	Conjugative plasmids	2012	Enterobacteriaceae	13	quinolone__qnrB	beta-lactam__OXA-9	tetracycline__tetA	aminoglycoside__aac(6')-I	beta-lactam__OXA-1	chloramphenicol__catB	aminoglycoside__aac(3)-II	beta-lactam__CTX-M-15	beta-lactam__TEM-1	aminoglycoside__aph(6)-I	aminoglycoside__aph(3'')-I	sulfonamide__sul2	trimethoprim__dfrA14
NC_019318.1	Conjugative plasmids	2012	Burkholderiaceae	0
NC_019266.1	Conjugative plasmids	2012	Pseudomonadaceae	0
NC_016864.1	Conjugative plasmids	2012	Enterobacteriaceae	0
NC_017572.1	Conjugative plasmids	2012	Shewanellaceae	0
NC_019941.1	Conjugative plasmids	2012	Chromatiaceae	0
NC_019328.1	Conjugative plasmids	2012	Pseudomonadaceae	0
NC_019129.1	Conjugative plasmids	2012	Enterobacteriaceae	0
NC_019368.1	Conjugative plasmids	2012	Enterobacteriaceae	9	beta-lactam__TEM-1	beta-lactam__IMP-4	chloramphenicol__catB	sulfonamide__sul1	quinolone__qnrB	beta-lactam__OXA-9	sulfonamide__sul1	macrolide-lincosamide-streptogramin__mphA	aminoglycoside__aac(3)-II
NC_019369.1	Conjugative plasmids	2012	Burkholderiaceae	0
NC_016626.1	Conjugative plasmids	2012	Burkholderiaceae	0
NC_017665.1	Conjugative plasmids	2012	Enterobacteriaceae	0
NC_017643.1	Conjugative plasmids	2012	Enterobacteriaceae	0
NC_019424.1	Conjugative plasmids	2012	Enterobacteriaceae	2	beta-lactam__TEM-1	beta-lactam__CTX-M
NC_016846.1	Conjugative plasmids	2012	Enterobacteriaceae	2	beta-lactam__KPC-2	beta-lactam__TEM-1
NC_018954.1	Conjugative plasmids	2012	Enterobacteriaceae	5	tetracycline__tetD	tetracycline__tetC	tetracycline__tetB	aminoglycoside__aph(6)-I	aminoglycoside__aph(3'')-I
NC_019098.1	Conjugative plasmids	2012	Enterobacteriaceae	2	macrolide-lincosamide-streptogramin__mphA	beta-lactam__CTX-M-1
NC_019268.1	Conjugative plasmids	2012	Moraxellaceae	1	aminoglycoside__aph(3')-I
NC_019899.1	Conjugative plasmids	2012	Enterobacteriaceae	3	beta-lactam__KPC-5	sulfonamide__sul1	trimethoprim__dfrA5
JN102342.1	Conjugative plasmids	2012	unknown	4	aminoglycoside__aph(3'')-I	aminoglycoside__aph(6)-I	tetracycline__tetC	tetracycline__tetA
NC_021871.1	Conjugative plasmids	2013	Enterobacteriaceae	0
NC_021815.1	Conjugative plasmids	2013	Enterobacteriaceae	2	tetracycline__tetA	sulfonamide__sul2
NC_022992.1	Conjugative plasmids	2013	Enterobacteriaceae	7	trimethoprim__dfrA5	beta-lactam__TEM-1	sulfonamide__sul2	aminoglycoside__aph(3'')-I	aminoglycoside__aph(6)-I	aminoglycoside__aph(3')-I	tetracycline__tetA
NC_022520.1	Conjugative plasmids	2013	Enterobacteriaceae	5	beta-lactam__KPC-3	aminoglycoside__aac(6')-I	aminoglycoside__aadA	beta-lactam__OXA-9	beta-lactam__TEM-1
NC_023027.1	Conjugative plasmids	2013	Enterobacteriaceae	1	beta-lactam__OXA-48
NC_021841.1	Conjugative plasmids	2013	Enterobacteriaceae	0
NC_020527.1	Conjugative plasmids	2013	Rhizobiaceae	0
NC_020798.1	Conjugative plasmids	2013	Xanthomonadaceae	0
NC_021709.1	Conjugative plasmids	2013	Alteromonadaceae	0
NC_020061.1	Conjugative plasmids	2013	Rhizobiaceae	0
NC_022235.1	Conjugative plasmids	2013	Sphingomonadaceae	0
NC_022656.1	Conjugative plasmids	2013	Campylobacteraceae	0
NC_020122.1	Conjugative plasmids	2013	Enterobacteriaceae	0
NC_021077.1	Conjugative plasmids	2013	Comamonadaceae	0
NC_021155.1	Conjugative plasmids	2013	Enterobacteriaceae	6	sulfonamide__sul3	aminoglycoside__aadA	chloramphenicol__cmlA	aminoglycoside__aadA	trimethoprim__dfrA12	beta-lactam__TEM-1
KC964606.1	Conjugative plasmids	2013	unknown	3	aminoglycoside__aadA	sulfonamide__sul1	tetracycline__tetA
NC_021622.1	Conjugative plasmids	2013	Enterobacteriaceae	5	beta-lactam__SHV-5	trimethoprim__dfrA14	aminoglycoside__aac(6')-I	beta-lactam__metallo-beta-lactamase	quinolone__qnrS
NC_020087.1	Conjugative plasmids	2013	Enterobacteriaceae	10	trimethoprim__dfrA12	aminoglycoside__aadA	bleomycin__bleomycin resistance protein	aminoglycoside__aph(3')-I	aminoglycoside__aac(3)-IV	aminoglycoside__aph(4)-I	sulfonamide__sul2	chloramphenicol__chloramphenicol exporter	tetracycline__tetA	quinolone__qnrS
NC_021209.1	Conjugative plasmids	2013	Rhizobiaceae	0
JX127248.1	Conjugative plasmids	2013	unknown	11	macrolide-lincosamide-streptogramin__mphA	trimethoprim__dfrA14	chloramphenicol__catA	tetracycline__tetB	tetracycline__tetC	tetracycline__tetD	aminoglycoside__aph(3')-I	aminoglycoside__aph(6)-I	aminoglycoside__aph(3'')-I	sulfonamide__sul2	beta-lactam__TEM-1
NC_022437.1	Conjugative plasmids	2013	Pseudomonadaceae	0
NC_021199.1	Conjugative plasmids	2013	Enterobacteriaceae	13	tetracycline__tetA	beta-lactam__OXA-9	quinolone__qnrB	aminoglycoside__aac(3)-II	trimethoprim__dfrA14	chloramphenicol__catB	beta-lactam__OXA-1	aminoglycoside__aac(6')-I	beta-lactam__CTX-M-15	beta-lactam__TEM-1	aminoglycoside__aph(6)-I	aminoglycoside__aph(3'')-I	sulfonamide__sul2
KC964607.1	Conjugative plasmids	2013	unknown	2	sulfonamide__sul1	tetracycline__tetA
NC_021212.1	Conjugative plasmids	2013	Pseudomonadaceae	0
NC_020542.1	Conjugative plasmids	2013	Sphingomonadaceae	0
NC_020991.1	Conjugative plasmids	2013	Enterobacteriaceae	2	beta-lactam__TEM-1	beta-lactam__CTX-M-15
NC_022271.1	Conjugative plasmids	2013	Vibrionaceae	0
NC_021361.1	Conjugative plasmids	2013	Pseudomonadaceae	0
NC_021667.1	Conjugative plasmids	2013	Enterobacteriaceae	15	beta-lactam__CMY-16	trimethoprim__dfrA14	rifamycin__ADP-ribosylating transferase_arr	chloramphenicol__cmlA	beta-lactam__OXA-10	aminoglycoside__aadA	sulfonamide__sul1	sulfonamide__sul1	chloramphenicol__floR	tetracycline__tetA	aminoglycoside__aph(6)-I	aminoglycoside__aph(3'')-I	aminoglycoside__aph(3')-I	aminoglycoside__aph(3'')-I	sulfonamide__sul2
NC_021488.1	Conjugative plasmids	2013	Enterobacteriaceae	1	beta-lactam__OXA-48
NC_021817.1	Conjugative plasmids	2013	Enterobacteriaceae	0
NC_021727.1	Conjugative plasmids	2013	Moraxellaceae	0
KC170278.1	Conjugative plasmids	2013	unknown	0
NC_022333.1	Conjugative plasmids	2013	Enterobacteriaceae	0
NC_021842.2	Conjugative plasmids	2013	Enterobacteriaceae	0
NC_021492.1	Conjugative plasmids	2013	Enterobacteriaceae	0
NC_021502.1	Conjugative plasmids	2013	Enterobacteriaceae	1	beta-lactam__OXA-48
NC_022050.1	Conjugative plasmids	2013	Rhodobacteraceae	0
NC_023148.1	Conjugative plasmids	2013	Rhodobacteraceae	0
NC_020060.1	Conjugative plasmids	2013	Rhizobiaceae	0
NC_022885.1	Conjugative plasmids	2013	Enterobacteriaceae	4	beta-lactam__TEM-1	beta-lactam__CTX-M	beta-lactam__CMY-2	beta-lactam__KPC-2
NC_021918.1	Conjugative plasmids	2013	Piscirickettsiaceae	0
NC_022522.2	Conjugative plasmids	2013	Enterobacteriaceae	10	aminoglycoside__aph(3')-I	aminoglycoside__aph(6)-I	aminoglycoside__aph(3'')-I	sulfonamide__sul2	aminoglycoside__ant(2'')-I	aminoglycoside__aac(6')-I	aminoglycoside__aac(3)-I	beta-lactam__OXA-21	sulfonamide__sul1	beta-lactam__CTX-M-25
NC_022652.1	Conjugative plasmids	2013	Enterobacteriaceae	6	beta-lactam__IMP-4	chloramphenicol__catB	sulfonamide__sul1	beta-lactam__DHA-6	chloramphenicol__floR	sulfonamide__sul2
NC_021506.1	Conjugative plasmids	2013	Pseudomonadaceae	0
NC_021079.1	Conjugative plasmids	2013	Enterobacteriaceae	4	aminoglycoside__aac(6')-I	aminoglycoside__aadA	beta-lactam__OXA-9	beta-lactam__TEM-1
NC_020818.1	Conjugative plasmids	2013	Moraxellaceae	2	aminoglycoside__aph(3')-I	beta-lactam__NDM-4
NC_022105.1	Conjugative plasmids	2013	Enterobacteriaceae	1	beta-lactam__CTX-M-14
NC_021910.1	Conjugative plasmids	2013	Rhizobiaceae	0
NC_021501.1	Conjugative plasmids	2013	Enterobacteriaceae	2	beta-lactam__NDM-4	sulfonamide__sul1
NC_023141.1	Conjugative plasmids	2013	Rhodobacteraceae	0
NC_020270.1	Conjugative plasmids	2013	Enterobacteriaceae	1	beta-lactam__CTX-M-55
NC_021198.1	Conjugative plasmids	2013	Enterobacteriaceae	10	aminoglycoside__aph(3')-I	macrolide-lincosamide-streptogramin__mphA	sulfonamide__sul1	aminoglycoside__aadA	trimethoprim__dfrA12	beta-lactam__NDM-4	chloramphenicol__cat_chloramphenicol acetyltransferase	aminoglycoside__rmtF	rifamycin__ADP-ribosylating transferase_arr	chloramphenicol__catA
NC_022355.1	Conjugative plasmids	2013	Campylobacteraceae	4	aminoglycoside__aph(2'')-Ie	tetracycline__tetM	aminoglycoside__aadE	aminoglycoside__aph(3''')-III
NC_020811.1	Conjugative plasmids	2013	Enterobacteriaceae	2	beta-lactam__SHV-5	beta-lactam__NDM-4
NC_021594.1	Conjugative plasmids	2013	Yersiniaceae	0
KC964605.1	Conjugative plasmids	2013	unknown	3	aminoglycoside__aadA	sulfonamide__sul1	tetracycline__tetA
NC_021664.2	Conjugative plasmids	2013	Enterobacteriaceae	1	beta-lactam__KPC-2
NC_020278.2	Conjugative plasmids	2013	Enterobacteriaceae	3	quinolone__qepA	aminoglycoside__rmtB	beta-lactam__TEM-1
NC_021811.1	Conjugative plasmids	2013	Enterobacteriaceae	4	aminoglycoside__aac(3)-II	beta-lactam__TEM-1	aminoglycoside__aadA	tetracycline__tetA
NC_022078.1	Conjugative plasmids	2013	Enterobacteriaceae	15	beta-lactam__KPC-2	beta-lactam__CTX-M-24	beta-lactam__TEM-1	aminoglycoside__rmtB	tetracycline__tetG	chloramphenicol__floR	sulfonamide__sul1	beta-lactam__VEB-3	aminoglycoside__aph(3')-I	chloramphenicol__catA	macrolide-lincosamide-streptogramin__mphA	trimethoprim__dfrA12	aminoglycoside__aadA	sulfonamide__sul1	tetracycline__tetA
NC_022589.1	Conjugative plasmids	2013	Morganellaceae	4	aminoglycoside__aph(3')-I	unclassified__16S rRNA methylase	sulfonamide__sul1	aminoglycoside__aac(6')-I
NC_021660.2	Conjugative plasmids	2013	Enterobacteriaceae	1	beta-lactam__KPC-2
NC_022996.1	Conjugative plasmids	2013	Enterobacteriaceae	7	trimethoprim__dfrA5	beta-lactam__TEM-1	sulfonamide__sul2	aminoglycoside__aph(3'')-I	aminoglycoside__aph(6)-I	aminoglycoside__aph(3')-I	tetracycline__tetA
NC_022609.1	Conjugative plasmids	2013	Enterobacteriaceae	4	beta-lactam__NDM-4	rifamycin__ADP-ribosylating transferase_arr	aminoglycoside__rmtF	chloramphenicol__cat_chloramphenicol acetyltransferase
NC_021911.1	Conjugative plasmids	2013	Rhizobiaceae	0
NC_021654.1	Conjugative plasmids	2013	Enterobacteriaceae	5	chloramphenicol__catA	trimethoprim__dfrA12	aminoglycoside__aadA	sulfonamide__sul1	macrolide-lincosamide-streptogramin__mphA
NC_022742.1	Conjugative plasmids	2013	Enterobacteriaceae	2	beta-lactam__TEM-1	beta-lactam__CTX-M-15
NC_022374.1	Conjugative plasmids	2013	Enterobacteriaceae	6	sulfonamide__sul1	tetracycline__tetA	aminoglycoside__aac(6')-I	beta-lactam__OXA-1	chloramphenicol__catB	rifamycin__ADP-ribosylating transferase_arr
KC170284.1	Conjugative plasmids	2013	unknown	0
KC170280.1	Conjugative plasmids	2013	unknown	0
NC_022377.1	Conjugative plasmids	2013	Enterobacteriaceae	6	unclassified__antibiotic resistance rRNA adenine methyltransferase	chloramphenicol__chloramphenicol exporter	tetracycline__tetA	aminoglycoside__aph(6)-I	aminoglycoside__aph(3'')-I	sulfonamide__sul2
NC_022354.1	Conjugative plasmids	2013	Campylobacteraceae	2	aminoglycoside__aph(3''')-III	tetracycline__tetO
NC_022375.1	Conjugative plasmids	2013	Enterobacteriaceae	4	beta-lactam__NDM-7	beta-lactam__NDM-2	quinolone__qnrS	trimethoprim__dfrA14
NC_021078.1	Conjugative plasmids	2013	Enterobacteriaceae	6	beta-lactam__CTX-M-14	aminoglycoside__aph(3'')-I	aminoglycoside__aph(3')-I	aminoglycoside__aph(3'')-I	aminoglycoside__aph(6)-I	beta-lactam__OXA-48
NC_020797.1	Conjugative plasmids	2013	Xanthomonadaceae	0
NC_021250.1	Conjugative plasmids	2013	Pseudomonadaceae	0
NC_022570.1	Conjugative plasmids	2013	Enterobacteriaceae	0
NC_021813.2	Conjugative plasmids	2013	Enterobacteriaceae	3	aminoglycoside__aadA	aminoglycoside__aac(3)-VI	sulfonamide__sul1
NC_021731.1	Conjugative plasmids	2013	Moraxellaceae	0
NC_020552.1	Conjugative plasmids	2013	Enterobacteriaceae	2	beta-lactam__SHV-5	beta-lactam__NDM-4
NC_020132.1	Conjugative plasmids	2013	Enterobacteriaceae	1	beta-lactam__KPC-2
NC_022740.1	Conjugative plasmids	2013	Enterobacteriaceae	1	beta-lactam__NDM-5
KC170279.1	Conjugative plasmids	2013	unknown	0
NC_020086.1	Conjugative plasmids	2013	Enterobacteriaceae	6	aminoglycoside__aac(3)-II	trimethoprim__dfrA14	sulfonamide__sul2	tetracycline__tetD	quinolone__qnrS	beta-lactam__CTX-M-14
NC_022267.1	Conjugative plasmids	2013	Enterobacteriaceae	0
NC_021724.1	Conjugative plasmids	2013	Pasteurellaceae	0
KC170281.1	Conjugative plasmids	2013	unknown	0
NC_025116.1	Conjugative plasmids	2014	Moraxellaceae	1	aminoglycoside__aph(3')-I
NC_025142.1	Conjugative plasmids	2014	Enterobacteriaceae	4	beta-lactam__CTX-M-1	trimethoprim__dfrA17	aminoglycoside__aadA	sulfonamide__sul2
NC_025176.1	Conjugative plasmids	2014	Enterobacteriaceae	4	sulfonamide__sul2	aminoglycoside__aadA	trimethoprim__dfrA17	beta-lactam__CTX-M-1
CP008824.1	Conjugative plasmids	2014	Enterobacteriaceae	12	aminoglycoside__ant(2'')-I	sulfonamide__sul1	sulfonamide__sul1	beta-lactam__KPC-2	beta-lactam__SHV-5	aminoglycoside__aac(6')-I	aminoglycoside__aac(3)-I	sulfonamide__sul1	quinolone__qnrA	sulfonamide__sul1	beta-lactam__ampC	trimethoprim__dfrA14
NC_025131.1	Conjugative plasmids	2014	Enterobacteriaceae	9	beta-lactam__KPC-3	aminoglycoside__aac(6')-I	aminoglycoside__aadA	beta-lactam__OXA-9	beta-lactam__TEM-1	aminoglycoside__aph(6)-I	aminoglycoside__aph(3'')-I	sulfonamide__sul2	trimethoprim__dfrA14
NC_023322.1	Conjugative plasmids	2014	Moraxellaceae	2	beta-lactam__NDM-4	aminoglycoside__aph(3')-I
NC_023910.1	Conjugative plasmids	2014	Enterobacteriaceae	7	sulfonamide__sul1	quinolone__qnrA	tetracycline__tetA	aminoglycoside__aac(6')-I	beta-lactam__OXA-1	chloramphenicol__catB	rifamycin__ADP-ribosylating transferase_arr
NC_025175.1	Conjugative plasmids	2014	Enterobacteriaceae	10	chloramphenicol__cat_chloramphenicol acetyltransferase	tetracycline__tetA	macrolide-lincosamide-streptogramin__mphB	sulfonamide__sul1	aminoglycoside__aadA	trimethoprim__dfrA1	aminoglycoside__aph(6)-I	aminoglycoside__aph(3'')-I	sulfonamide__sul2	beta-lactam__TEM-1
NC_024976.1	Conjugative plasmids	2014	Enterobacteriaceae	1	beta-lactam__TEM-52
NC_023315.1	Conjugative plasmids	2014	Enterobacteriaceae	1	beta-lactam__CMY-2
NC_025180.1	Conjugative plasmids	2014	Enterobacteriaceae	1	beta-lactam__TEM-52
NC_024998.1	Conjugative plasmids	2014	Comamonadaceae	2	aminoglycoside__aph(3'')-I	aminoglycoside__aph(6)-I
NC_024954.1	Conjugative plasmids	2014	Enterobacteriaceae	1	beta-lactam__NDM-4
NC_024978.1	Conjugative plasmids	2014	Enterobacteriaceae	5	beta-lactam__CTX-M-1	sulfonamide__sul1	aminoglycoside__aadA	trimethoprim__dfrA1	sulfonamide__sul2
NC_025147.1	Conjugative plasmids	2014	Enterobacteriaceae	1	beta-lactam__CTX-M-14
NC_023906.1	Conjugative plasmids	2014	Enterobacteriaceae	2	beta-lactam__KPC-2	beta-lactam__TEM-1
NC_023275.1	Conjugative plasmids	2014	Enterobacteriaceae	7	aminoglycoside__aph(4)-I	tetracycline__tetA	beta-lactam__TEM-1	chloramphenicol__catA	aminoglycoside__aph(6)-I	aminoglycoside__aph(3'')-I	aminoglycoside__aac(3)-IV
NZ_LN623683.1	Conjugative plasmids	2014	Enterobacteriaceae	1	beta-lactam__CTX-M-55
NC_025134.1	Conjugative plasmids	2014	Enterobacteriaceae	4	beta-lactam__TEM-1	aminoglycoside__aac(6')-I	beta-lactam__FOX-7	sulfonamide__sul1
CP008938.1	Conjugative plasmids	2014	Caedimonadaceae	0
NC_023909.1	Conjugative plasmids	2014	Enterobacteriaceae	9	sulfonamide__sul1	beta-lactam__NDM-4	sulfonamide__sul1	quinolone__qnrA	tetracycline__tetA	aminoglycoside__aac(6')-I	beta-lactam__OXA-1	chloramphenicol__catB	rifamycin__ADP-ribosylating transferase_arr
NC_024979.1	Conjugative plasmids	2014	Enterobacteriaceae	4	beta-lactam__CTX-M-1	sulfonamide__sul2	trimethoprim__dfrA17	aminoglycoside__aadA
NZ_HG938357.1	Conjugative plasmids	2014	Rhizobiaceae	0
NC_023903.1	Conjugative plasmids	2014	Enterobacteriaceae	2	beta-lactam__KPC-2	beta-lactam__TEM-1
NC_025109.1	Conjugative plasmids	2014	Moraxellaceae	1	beta-lactam__OXA-23
NC_025130.1	Conjugative plasmids	2014	Enterobacteriaceae	2	beta-lactam__NDM-4	beta-lactam__SHV-5
NC_023898.1	Conjugative plasmids	2014	Enterobacteriaceae	7	aminoglycoside__ant(2'')-I	sulfonamide__sul1	trimethoprim__dfrA10	sulfonamide__sul1	aminoglycoside__aph(3')-I	beta-lactam__TEM-1	chloramphenicol__catA
NZ_FO834904.1	Conjugative plasmids	2014	Enterobacteriaceae	0
NC_024975.1	Conjugative plasmids	2014	Enterobacteriaceae	3	sulfonamide__sul1	aminoglycoside__aadA	aminoglycoside__ant(2'')-I
NZ_LN614828.1	Conjugative plasmids	2014	Legionellaceae	0
NC_025179.1	Conjugative plasmids	2014	Enterobacteriaceae	1	chloramphenicol__catA
NC_024956.1	Conjugative plasmids	2014	Enterobacteriaceae	3	tetracycline__tetA	sulfonamide__sul1	aminoglycoside__aadA
NC_025183.1	Conjugative plasmids	2014	Enterobacteriaceae	7	trimethoprim__dfrA14	quinolone__qnrS	aminoglycoside__aac(6')-I	rifamycin__ADP-ribosylating transferase_arr	beta-lactam__TEM-1	beta-lactam__CTX-M	beta-lactam__KPC-2
NZ_LN681230.1	Conjugative plasmids	2014	Yersiniaceae	0
NC_025133.1	Conjugative plasmids	2014	Sphingomonadaceae	0
NZ_HG941719.1	Conjugative plasmids	2014	Enterobacteriaceae	10	macrolide-lincosamide-streptogramin__mphA	beta-lactam__CTX-M-15	chloramphenicol__catB	beta-lactam__OXA-1	aminoglycoside__aac(6')-I	tetracycline__tetA	beta-lactam__TEM-1	trimethoprim__dfrA17	aminoglycoside__aadA	sulfonamide__sul1
NC_025177.1	Conjugative plasmids	2014	Enterobacteriaceae	0
NC_025144.1	Conjugative plasmids	2014	Enterobacteriaceae	4	sulfonamide__sul2	aminoglycoside__aadA	trimethoprim__dfrA17	beta-lactam__CTX-M-1
NC_024980.1	Conjugative plasmids	2014	Enterobacteriaceae	5	beta-lactam__CTX-M-1	sulfonamide__sul1	aminoglycoside__aadA	trimethoprim__dfrA1	sulfonamide__sul2
CP005999.1	Conjugative plasmids	2014	Enterobacteriaceae	1	chloramphenicol__catA
NC_023331.1	Conjugative plasmids	2014	Enterobacteriaceae	1	beta-lactam__KPC-2
NC_025187.1	Conjugative plasmids	2014	Enterobacteriaceae	2	beta-lactam__KPC-2	beta-lactam__TEM-1
NC_025143.1	Conjugative plasmids	2014	Enterobacteriaceae	4	sulfonamide__sul2	aminoglycoside__aadA	trimethoprim__dfrA17	beta-lactam__CTX-M-1
CP009857.1	Conjugative plasmids	2014	Enterobacteriaceae	5	beta-lactam__SHV-5	beta-lactam__TEM-1	aminoglycoside__ant(2'')-I	chloramphenicol__cat_chloramphenicol acetyltransferase	quinolone__qnrB
NC_025000.1	Conjugative plasmids	2014	Moraxellaceae	1	aminoglycoside__aph(3')-I
NC_024997.1	Conjugative plasmids	2014	Enterobacteriaceae	8	sulfonamide__sul1	aminoglycoside__aadA	aminoglycoside__aac(3)-I	aminoglycoside__aac(6')-I	trimethoprim__dfrA1	aminoglycoside__aadA	tetracycline__tetA	beta-lactam__SHV-5
NC_024961.1	Conjugative plasmids	2014	Enterobacteriaceae	1	beta-lactam__TEM-1
CP006582.2	Conjugative plasmids	2014	Phyllobacteriaceae	0
NC_025138.1	Conjugative plasmids	2014	Enterobacteriaceae	2	beta-lactam__CTX-M-1	macrolide-lincosamide-streptogramin__mphA
NC_025167.1	Conjugative plasmids	2014	Enterobacteriaceae	2	beta-lactam__KPC-2	beta-lactam__TEM-1
NC_025182.1	Conjugative plasmids	2014	Enterobacteriaceae	3	trimethoprim__dfrA14	quinolone__qnrS	tetracycline__tetA
CP009852.1	Conjugative plasmids	2014	Enterobacteriaceae	5	aminoglycoside__ant(2'')-I	beta-lactam__TEM-1	beta-lactam__SHV-5	quinolone__qnrB	chloramphenicol__cat_chloramphenicol acetyltransferase
NC_024977.1	Conjugative plasmids	2014	Enterobacteriaceae	3	beta-lactam__TEM-1	beta-lactam__CTX-M-15	aminoglycoside__aac(3)-II
NC_025141.1	Conjugative plasmids	2014	Enterobacteriaceae	9	aminoglycoside__aph(3'')-I	aminoglycoside__aph(6)-I	tetracycline__tetA	beta-lactam__TEM-1	beta-lactam__CTX-M-1	trimethoprim__dfrA1	aminoglycoside__aadA	chloramphenicol__catA	sulfonamide__sul3
CP008940.1	Conjugative plasmids	2014	Caedimonadaceae	0
NC_025145.1	Conjugative plasmids	2014	Enterobacteriaceae	0
NC_025152.1	Conjugative plasmids	2014	Vibrionaceae	0
NC_025140.1	Conjugative plasmids	2014	Enterobacteriaceae	2	beta-lactam__CTX-M-1	beta-lactam__TEM-33
NC_023333.1	Conjugative plasmids	2014	Enterobacteriaceae	6	chloramphenicol__catA	beta-lactam__CTX-M-15	aminoglycoside__aac(6')-I	beta-lactam__OXA-1	chloramphenicol__catB	tetracycline__tetA
NC_024967.1	Conjugative plasmids	2014	Enterobacteriaceae	5	trimethoprim__dfrA14	quinolone__qnrS	beta-lactam__SHV-5	beta-lactam__TEM-1	beta-lactam__KPC-2
NC_023277.2	Conjugative plasmids	2014	Enterobacteriaceae	12	tetracycline__tetB	aminoglycoside__aph(3')-I	aminoglycoside__aph(6)-I	aminoglycoside__aph(3'')-I	sulfonamide__sul2	beta-lactam__TEM-1	quinolone__qnrS	macrolide-lincosamide-streptogramin__mphA	beta-lactam__CTX-M-1	macrolide-lincosamide-streptogramin__mphA	aminoglycoside__aac(3)-II	chloramphenicol__catA
NC_023291.1	Conjugative plasmids	2014	Vibrionaceae	1	sulfonamide__sul2
NC_025186.1	Conjugative plasmids	2014	Enterobacteriaceae	8	quinolone__qnrS	beta-lactam__metallo-beta-lactamase	aminoglycoside__aac(6')-I	aminoglycoside__aadA	chloramphenicol__catB	sulfonamide__sul1	trimethoprim__dfrA14	macrolide-lincosamide-streptogramin__mphA
NZ_LN681226.1	Conjugative plasmids	2014	Legionellaceae	2	beta-lactam__mecI	beta-lactam__OXA-29
CP007580.1	Conjugative plasmids	2014	Moraxellaceae	0
NC_023290.1	Conjugative plasmids	2014	Enterobacteriaceae	4	beta-lactam__TEM-1	chloramphenicol__catA	aminoglycoside__aph(6)-I	aminoglycoside__aph(3'')-I
CP006001.1	Conjugative plasmids	2014	Enterobacteriaceae	0
NC_023904.1	Conjugative plasmids	2014	Enterobacteriaceae	2	beta-lactam__KPC-2	beta-lactam__TEM-1
NC_024992.1	Conjugative plasmids	2014	Enterobacteriaceae	3	beta-lactam__CTX-M-15	beta-lactam__TEM-1	aminoglycoside__aac(3)-II
NC_025139.1	Conjugative plasmids	2014	Enterobacteriaceae	5	trimethoprim__dfrA1	tetracycline__tetA	beta-lactam__TEM-1	sulfonamide__sul1	aminoglycoside__aadA
NZ_LN610760.1	Conjugative plasmids	2014	Enterobacteriaceae	3	aminoglycoside__aac(3)-II	beta-lactam__TEM-1	beta-lactam__KPC-2
CP008701.1	Conjugative plasmids	2014	Enterobacteriaceae	0
CP009868.1	Conjugative plasmids	2014	Erwiniaceae	2	sulfonamide__sul1	beta-lactam__ampC
NC_023274.1	Conjugative plasmids	2014	Pseudomonadaceae	1	beta-lactam__VIM-2
NZ_LN554848.1	Conjugative plasmids	2014	Vibrionaceae	0
CP009218.1	Conjugative plasmids	2014	unknown	0
NC_025166.1	Conjugative plasmids	2014	Enterobacteriaceae	2	beta-lactam__KPC-2	beta-lactam__TEM-1
CP009853.1	Conjugative plasmids	2014	Enterobacteriaceae	2	beta-lactam__KPC-2	trimethoprim__dfrA14
CP009867.1	Conjugative plasmids	2014	Erwiniaceae	2	beta-lactam__KPC-2	trimethoprim__dfrA14
NC_024955.2	Conjugative plasmids	2014	Enterobacteriaceae	2	macrolide-lincosamide-streptogramin__mphA	beta-lactam__CTX-M
NC_023914.1	Conjugative plasmids	2014	Enterobacteriaceae	2	beta-lactam__SHV-5	beta-lactam__NDM-4
NC_025184.1	Conjugative plasmids	2014	Enterobacteriaceae	2	sulfonamide__sul1	beta-lactam__NDM-4
NC_025104.1	Conjugative plasmids	2014	Moraxellaceae	1	aminoglycoside__aph(3')-I
NC_023329.1	Conjugative plasmids	2014	Enterobacteriaceae	3	sulfonamide__sul2	chloramphenicol__floR	beta-lactam__CTX-M-1
NC_023900.1	Conjugative plasmids	2014	Enterobacteriaceae	0
NC_025111.1	Conjugative plasmids	2014	Moraxellaceae	1	aminoglycoside__aph(3')-I
NC_024974.1	Conjugative plasmids	2014	Enterobacteriaceae	2	beta-lactam__CTX-M-1	macrolide-lincosamide-streptogramin__mphA
NC_025019.1	Conjugative plasmids	2014	Enterobacteriaceae	7	trimethoprim__dfrA14	quinolone__qnrS	aminoglycoside__aac(6')-I	rifamycin__ADP-ribosylating transferase_arr	beta-lactam__TEM-1	beta-lactam__CTX-M	beta-lactam__KPC-2
NZ_HG970001.1	Conjugative plasmids	2014	Enterobacteriaceae	0
CP007150.1	Conjugative plasmids	2014	Enterobacteriaceae	0
CP009851.1	Conjugative plasmids	2014	Enterobacteriaceae	0
NC_023334.1	Conjugative plasmids	2014	Enterobacteriaceae	7	chloramphenicol__catA	beta-lactam__CTX-M-15	beta-lactam__TEM-1	aminoglycoside__aac(6')-I	beta-lactam__OXA-1	chloramphenicol__catB	tetracycline__tetA
NC_023915.1	Conjugative plasmids	2014	Enterobacteriaceae	1	beta-lactam__CMY-2
NC_023276.1	Conjugative plasmids	2014	Enterobacteriaceae	3	chloramphenicol__catA	aminoglycoside__aph(6)-I	aminoglycoside__aph(3'')-I
NC_023899.1	Conjugative plasmids	2014	Enterobacteriaceae	1	sulfonamide__sul2
NC_023905.1	Conjugative plasmids	2014	Enterobacteriaceae	2	beta-lactam__KPC-2	beta-lactam__TEM-1
NC_025127.1	Conjugative plasmids	2014	Vibrionaceae	3	tetracycline__tetM	tetracycline__tetD	tetracycline__tetB
NC_023332.1	Conjugative plasmids	2014	Enterobacteriaceae	9	macrolide-lincosamide-streptogramin__mphA	sulfonamide__sul1	aminoglycoside__aadA	trimethoprim__dfrA14	beta-lactam__TEM-1	beta-lactam__CTX-M-15	aminoglycoside__aac(6')-I	beta-lactam__OXA-1	chloramphenicol__catB
NZ_CP011614.1	Conjugative plasmids	2015	Enterobacteriaceae	10	aminoglycoside__ant(2'')-I	aminoglycoside__aadA	beta-lactam__OXA-2	sulfonamide__sul1	aminoglycoside__aac(6')-I	beta-lactam__OXA-1	chloramphenicol__catB	rifamycin__ADP-ribosylating transferase_arr	sulfonamide__sul1	beta-lactam__SHV
NZ_CP009433.1	Conjugative plasmids	2015	Burkholderiaceae	0
NZ_CP010418.1	Conjugative plasmids	2015	Pseudomonadaceae	0
NZ_HG813238.1	Conjugative plasmids	2015	Erwiniaceae	0
NZ_CP011772.1	Conjugative plasmids	2015	Erythrobacteraceae	0
NZ_CP011621.1	Conjugative plasmids	2015	Enterobacteriaceae	4	beta-lactam__TEM-1	beta-lactam__OXA-9	aminoglycoside__aadA	aminoglycoside__aac(6')-I
NZ_LN850163.1	Conjugative plasmids	2015	Enterobacteriaceae	14	tetracycline__tetD	tetracycline__tetC	tetracycline__tetB	chloramphenicol__catA	beta-lactam__TEM-1	beta-lactam__CTX-M-15	aminoglycoside__aac(3)-II	trimethoprim__dfrA17	aminoglycoside__aadA	sulfonamide__sul1	macrolide-lincosamide-streptogramin__mphA	chloramphenicol__catB	beta-lactam__OXA-1	aminoglycoside__aac(6')-I
NZ_CP006635.1	Conjugative plasmids	2015	Enterobacteriaceae	11	bleomycin__bleomycin resistance protein	trimethoprim__dfrA17	beta-lactam__TEM-1	tetracycline__tetD	tetracycline__tetC	tetracycline__tetB	chloramphenicol__cat_chloramphenicol acetyltransferase	aminoglycoside__aph(3')-I	aminoglycoside__aph(6)-I	aminoglycoside__aph(3'')-I	sulfonamide__sul2
NZ_CP011987.1	Conjugative plasmids	2015	Enterobacteriaceae	3	aminoglycoside__aadA	aminoglycoside__aac(6')-I	beta-lactam__SHV-5
NZ_CP011640.1	Conjugative plasmids	2015	Yersiniaceae	1	beta-lactam__SHV
NZ_CP011990.1	Conjugative plasmids	2015	Enterobacteriaceae	7	sulfonamide__sul1	macrolide-lincosamide-streptogramin__mphA	aminoglycoside__aac(6')-I	aminoglycoside__aadA	chloramphenicol__catA	trimethoprim__dfrA12	aminoglycoside__aadA
NZ_CP006746.1	Conjugative plasmids	2015	Yersiniaceae	0
NZ_CP011595.1	Conjugative plasmids	2015	Enterobacteriaceae	1	beta-lactam__KPC-2
NZ_LN735558.1	Conjugative plasmids	2015	Enterobacteriaceae	4	aminoglycoside__aac(3)-IV	aminoglycoside__aph(4)-I	chloramphenicol__floR	beta-lactam__CTX-M-65
NZ_CP009167.1	Conjugative plasmids	2015	Enterobacteriaceae	0
NZ_CP006988.1	Conjugative plasmids	2015	Rhizobiaceae	0
NZ_CP011632.1	Conjugative plasmids	2015	Enterobacteriaceae	6	beta-lactam__TEM-1	aminoglycoside__ant(2'')-I	aminoglycoside__aadA	beta-lactam__OXA-2	sulfonamide__sul1	beta-lactam__SHV
NZ_CP010383.2	Conjugative plasmids	2015	Enterobacteriaceae	1	quinolone__qnrS
NZ_CP012008.1	Conjugative plasmids	2015	Moraxellaceae	1	beta-lactam__OXA-23
NZ_CP012701.1	Conjugative plasmids	2015	Sphingomonadaceae	0
NZ_LN735560.1	Conjugative plasmids	2015	Enterobacteriaceae	3	beta-lactam__TEM-1	aminoglycoside__aac(3)-IV	beta-lactam__CTX-M-65
NZ_CP007134.1	Conjugative plasmids	2015	Enterobacteriaceae	0
NZ_CP009115.1	Conjugative plasmids	2015	Enterobacteriaceae	8	beta-lactam__TEM-1	beta-lactam__OXA-9	aminoglycoside__aadA	aminoglycoside__aac(6')-I	beta-lactam__CTX-M-15	quinolone__qnrS	aminoglycoside__aph(3')-I	beta-lactam__NDM-4
NZ_CP009294.1	Conjugative plasmids	2015	Sphingomonadaceae	0
NZ_CP010360.2	Conjugative plasmids	2015	Enterobacteriaceae	0
NZ_CP011017.1	Conjugative plasmids	2015	Campylobacteraceae	1	tetracycline__tetO
NZ_CP006991.1	Conjugative plasmids	2015	Rhizobiaceae	0
NZ_CP012168.1	Conjugative plasmids	2015	Enterobacteriaceae	12	aminoglycoside__aadA	aminoglycoside__aac(3)-VI	sulfonamide__sul1	macrolide-lincosamide-streptogramin__mphA	aminoglycoside__aph(3')-I	beta-lactam__TEM-1	beta-lactam__KPC-4	sulfonamide__sul1	rifamycin__ADP-ribosylating transferase_arr	chloramphenicol__catB	beta-lactam__OXA-1	aminoglycoside__aac(6')-I
NZ_CP010861.1	Conjugative plasmids	2015	Rhodobacteraceae	0
NZ_CP008901.1	Conjugative plasmids	2015	Enterobacteriaceae	2	beta-lactam__KPC-2	trimethoprim__dfrA14
NZ_CP010956.1	Conjugative plasmids	2015	Sphingomonadaceae	0
NZ_CP007070.1	Conjugative plasmids	2015	Rhizobiaceae	0
NZ_CP007729.1	Conjugative plasmids	2015	Enterobacteriaceae	6	chloramphenicol__catA	trimethoprim__dfrA12	aminoglycoside__aadA	sulfonamide__sul1	macrolide-lincosamide-streptogramin__mphA	aminoglycoside__aph(3')-I
NZ_CP009000.1	Conjugative plasmids	2015	Xanthomonadaceae	0
KR827394.1	Conjugative plasmids	2015	unknown	3	multidrug__mexD	quinolone__qnrS	sulfonamide__sul2
NZ_CP006665.1	Conjugative plasmids	2015	Hafniaceae	2	sulfonamide__sul2	tetracycline__tetA
NZ_CP012632.1	Conjugative plasmids	2015	Enterobacteriaceae	5	beta-lactam__TEM-1	macrolide-lincosamide-streptogramin__mphA	sulfonamide__sul1	aminoglycoside__aadA	trimethoprim__dfrA12
NZ_CP009012.1	Conjugative plasmids	2015	Xanthomonadaceae	0
NZ_CP010370.2	Conjugative plasmids	2015	Moraxellaceae	1	aminoglycoside__aph(3')-I
NZ_CP011991.1	Conjugative plasmids	2015	Enterobacteriaceae	2	beta-lactam__TEM-1	beta-lactam__KPC-2
NZ_AP014566.1	Conjugative plasmids	2015	Enterobacteriaceae	5	aminoglycoside__aph(3')-I	tetracycline__tetA	sulfonamide__sul1	aminoglycoside__aadA	beta-lactam__TEM-1
NZ_CP008811.1	Conjugative plasmids	2015	Campylobacteraceae	0
NZ_CP006752.1	Conjugative plasmids	2015	Yersiniaceae	0
NZ_CP006641.1	Conjugative plasmids	2015	Enterobacteriaceae	1	chloramphenicol__floR
NZ_CP006987.1	Conjugative plasmids	2015	Rhizobiaceae	0
NZ_CP008800.1	Conjugative plasmids	2015	Enterobacteriaceae	5	chloramphenicol__cat_chloramphenicol acetyltransferase	chloramphenicol__cat_chloramphenicol acetyltransferase	aminoglycoside__aadA	chloramphenicol__cmlA	aminoglycoside__aadA
NZ_AP013065.1	Conjugative plasmids	2015	Yersiniaceae	0
NZ_CP006756.1	Conjugative plasmids	2015	Yersiniaceae	0
NZ_CP010393.1	Conjugative plasmids	2015	Enterobacteriaceae	6	trimethoprim__dfrA12	aminoglycoside__aadA	sulfonamide__sul1	macrolide-lincosamide-streptogramin__mphA	aminoglycoside__aph(3')-I	chloramphenicol__catA
NZ_CP010317.1	Conjugative plasmids	2015	Enterobacteriaceae	0
NZ_CP006749.1	Conjugative plasmids	2015	Yersiniaceae	0
NZ_CP011978.1	Conjugative plasmids	2015	Enterobacteriaceae	5	beta-lactam__KPC-3	aminoglycoside__aac(6')-I	aminoglycoside__aadA	beta-lactam__OXA-9	beta-lactam__TEM-1
NZ_CP011417.1	Conjugative plasmids	2015	Enterobacteriaceae	0
NZ_CP007767.1	Conjugative plasmids	2015	Campylobacteraceae	0
NZ_CP009566.1	Conjugative plasmids	2015	Enterobacteriaceae	1	beta-lactam__CMY-2
NZ_CP006642.1	Conjugative plasmids	2015	Enterobacteriaceae	6	trimethoprim__dfrA17	aminoglycoside__aadA	aminoglycoside__aac(3)-II	beta-lactam__TEM-1	aminoglycoside__aph(3')-I	bleomycin__bleomycin resistance protein
NZ_CP009320.1	Conjugative plasmids	2015	Burkholderiaceae	0
NZ_CP009776.1	Conjugative plasmids	2015	Enterobacteriaceae	10	beta-lactam__KPC-3	aminoglycoside__aac(6')-I	aminoglycoside__aadA	beta-lactam__OXA-9	beta-lactam__TEM-1	aminoglycoside__aph(6)-I	aminoglycoside__aph(3'')-I	sulfonamide__sul2	trimethoprim__dfrA14	beta-lactam__SHV-5
NZ_CP010957.1	Conjugative plasmids	2015	Sphingomonadaceae	0
NZ_CP009266.1	Conjugative plasmids	2015	Vibrionaceae	0
NZ_CP009275.1	Conjugative plasmids	2015	Enterobacteriaceae	0
NZ_CP008930.1	Conjugative plasmids	2015	Enterobacteriaceae	1	tetracycline__tetD
NZ_CP008919.1	Conjugative plasmids	2015	Morganellaceae	0
NZ_CP008842.1	Conjugative plasmids	2015	Enterobacteriaceae	0
NZ_CP007736.1	Conjugative plasmids	2015	Enterobacteriaceae	0
NZ_CP008833.1	Conjugative plasmids	2015	Enterobacteriaceae	2	beta-lactam__KPC-2	beta-lactam__TEM-1
NZ_CP009864.1	Conjugative plasmids	2015	Enterobacteriaceae	6	beta-lactam__KPC-3	trimethoprim__dfrA14	aminoglycoside__aac(6')-I	aminoglycoside__aadA	beta-lactam__OXA-9	beta-lactam__TEM-68
NZ_CP011808.2	Conjugative plasmids	2015	Burkholderiaceae	0
KP294350.1	Conjugative plasmids	2015	unknown	6	beta-lactam__SHV-5	aminoglycoside__aac(6')-I	aminoglycoside__aac(3)-I	aminoglycoside__aadA	sulfonamide__sul1	tetracycline__tetA
NZ_CP006760.1	Conjugative plasmids	2015	Yersiniaceae	0
NZ_CP008790.1	Conjugative plasmids	2015	Enterobacteriaceae	12	beta-lactam__PSE-1	aminoglycoside__aadA	chloramphenicol__cmlA	chloramphenicol__catB	sulfonamide__sul1	quinolone__qnrA	sulfonamide__sul1	trimethoprim__dfrA19	aminoglycoside__ant(2'')-I	chloramphenicol__catB	sulfonamide__sul1	beta-lactam__ampC
NZ_CP009560.1	Conjugative plasmids	2015	Enterobacteriaceae	7	chloramphenicol__floR	tetracycline__tetA	aminoglycoside__aph(6)-I	aminoglycoside__aph(3'')-I	sulfonamide__sul2	beta-lactam__CMY-2	beta-lactam__CMY-2
NZ_CP011771.1	Conjugative plasmids	2015	Erythrobacteraceae	0
NZ_CP012163.1	Conjugative plasmids	2015	Enterobacteriaceae	7	beta-lactam__KPC-3	beta-lactam__KPC-3	aminoglycoside__aac(6')-I	aminoglycoside__aadA	beta-lactam__OXA-9	quinolone__qnrB	beta-lactam__TEM-1
NZ_CP006257.1	Conjugative plasmids	2015	Pseudomonadaceae	0
NZ_CP007643.1	Conjugative plasmids	2015	Rhizobiaceae	0
NZ_CP009154.1	Conjugative plasmids	2015	Burkholderiaceae	0
NZ_CP010074.1	Conjugative plasmids	2015	Campylobacteraceae	0
NZ_CP008997.1	Conjugative plasmids	2015	Xanthomonadaceae	0
NZ_CP005994.1	Conjugative plasmids	2015	Enterobacteriaceae	0
NZ_CP011506.1	Conjugative plasmids	2015	Burkholderiaceae	0
NZ_CP009849.1	Conjugative plasmids	2015	Vibrionaceae	0
NZ_LN824136.1	Conjugative plasmids	2015	Enterobacteriaceae	0
NZ_CP007231.1	Conjugative plasmids	2015	Yersiniaceae	0
NZ_CP012509.1	Conjugative plasmids	2015	Piscirickettsiaceae	0
NZ_CP011016.1	Conjugative plasmids	2015	Campylobacteraceae	0
NZ_CP007184.1	Conjugative plasmids	2015	Campylobacteraceae	0
NZ_CP008789.1	Conjugative plasmids	2015	Enterobacteriaceae	0
NZ_CP010378.1	Conjugative plasmids	2015	Enterobacteriaceae	5	sulfonamide__sul1	beta-lactam__OXA-9	quinolone__qnrB	sulfonamide__sul1	trimethoprim__dfrB3
NZ_LN824135.1	Conjugative plasmids	2015	Enterobacteriaceae	3	beta-lactam__OXA-9	quinolone__qnrB	trimethoprim__dfrA14
NZ_CP010870.1	Conjugative plasmids	2015	Rhodobacteraceae	0
NZ_CP011623.1	Conjugative plasmids	2015	Enterobacteriaceae	0
NZ_CP011496.1	Conjugative plasmids	2015	Enterobacteriaceae	0
NZ_CP004395.1	Conjugative plasmids	2015	Rhodobacteraceae	0
NZ_CP011518.2	Conjugative plasmids	2015	Burkholderiaceae	0
KT325596.1	Conjugative plasmids	2015	unknown	3	aminoglycoside__aph(3'')-I	aminoglycoside__aph(6)-I	tetracycline__tetY
NZ_CP007636.1	Conjugative plasmids	2015	Vibrionaceae	14	beta-lactam__CMY-2	rifamycin__ADP-ribosylating transferase_arr	aminoglycoside__ant(3'')-Ih-aac(6')-IId	sulfonamide__sul1	beta-lactam__CTX-M-2	sulfonamide__sul1	macrolide-lincosamide-streptogramin__mphA	beta-lactam__TEM-1	aminoglycoside__aac(3)-II	chloramphenicol__floR	tetracycline__tetA	aminoglycoside__aph(6)-I	aminoglycoside__aph(3'')-I	sulfonamide__sul2
NZ_CP008745.1	Conjugative plasmids	2015	Enterobacteriaceae	0
NZ_CP009145.1	Conjugative plasmids	2015	Rhizobiaceae	0
NZ_CP009714.1	Conjugative plasmids	2015	Yersiniaceae	0
NZ_CP011054.1	Conjugative plasmids	2015	Halomonadaceae	0
KM506769.1	Conjugative plasmids	2015	unknown	5	trimethoprim__dfrA1	tetracycline__tetracycline_resistance_protein	beta-lactam__VEB-1	sulfonamide__sul1	sulfonamide__sul2
NZ_CP010871.1	Conjugative plasmids	2015	Rhodobacteraceae	0
NZ_CP011622.1	Conjugative plasmids	2015	Enterobacteriaceae	10	aminoglycoside__ant(2'')-I	sulfonamide__sul1	quinolone__qnrA	sulfonamide__sul1	beta-lactam__KPC-2	aminoglycoside__aac(6')-I	aminoglycoside__aadA	beta-lactam__OXA-9	beta-lactam__TEM-1	beta-lactam__SHV
NZ_CP004365.1	Conjugative plasmids	2015	Acetobacteraceae	0
NZ_CP010881.1	Conjugative plasmids	2015	Enterobacteriaceae	10	beta-lactam__KPC-3	sulfonamide__sul2	aminoglycoside__aph(3'')-I	aminoglycoside__aph(6)-I	beta-lactam__TEM-1	beta-lactam__OXA-9	aminoglycoside__aadA	aminoglycoside__aac(6')-I	beta-lactam__KPC-3	beta-lactam__SHV-5
NZ_CP007558.1	Conjugative plasmids	2015	Enterobacteriaceae	12	aminoglycoside__ant(2'')-I	sulfonamide__sul1	sulfonamide__sul1	beta-lactam__KPC-2	beta-lactam__SHV-5	aminoglycoside__aac(6')-I	aminoglycoside__aac(3)-I	sulfonamide__sul1	quinolone__qnrA	sulfonamide__sul1	beta-lactam__ampC	trimethoprim__dfrA14
NZ_CP005961.1	Conjugative plasmids	2015	Pseudomonadaceae	0
NZ_CP007068.1	Conjugative plasmids	2015	Rhizobiaceae	0
NZ_CP011809.2	Conjugative plasmids	2015	Burkholderiaceae	0
NZ_CP009006.1	Conjugative plasmids	2015	Xanthomonadaceae	0
NZ_CP007599.1	Conjugative plasmids	2015	Enterobacteriaceae	0
NZ_CP012702.1	Conjugative plasmids	2015	Sphingomonadaceae	0
NZ_CP010363.1	Conjugative plasmids	2015	Enterobacteriaceae	9	beta-lactam__KPC-3	aminoglycoside__aac(6')-I	aminoglycoside__aadA	beta-lactam__OXA-9	beta-lactam__TEM-1	aminoglycoside__aph(6)-I	aminoglycoside__aph(3'')-I	sulfonamide__sul2	trimethoprim__dfrA14
NZ_CP009710.1	Conjugative plasmids	2015	Yersiniaceae	0
NZ_LN735561.1	Conjugative plasmids	2015	Enterobacteriaceae	5	beta-lactam__TEM-1	aminoglycoside__aac(3)-IV	aminoglycoside__aph(4)-I	chloramphenicol__floR	beta-lactam__CTX-M-65
NZ_CP011610.1	Conjugative plasmids	2015	Enterobacteriaceae	1	tetracycline__tetD
NZ_CP011599.1	Conjugative plasmids	2015	Enterobacteriaceae	4	aminoglycoside__ant(2'')-I	beta-lactam__OXA-2	sulfonamide__sul1	beta-lactam__SHV
NZ_CP006264.1	Conjugative plasmids	2015	Enterobacteriaceae	0
NZ_CP009103.1	Conjugative plasmids	2015	Enterobacteriaceae	0
KJ850907.1	Conjugative plasmids	2015	unknown	0
NZ_CP007733.1	Conjugative plasmids	2015	Enterobacteriaceae	5	aminoglycoside__ant(2'')-I	beta-lactam__TEM-1	beta-lactam__SHV-5	quinolone__qnrB	chloramphenicol__cat_chloramphenicol acetyltransferase
NZ_CP011589.1	Conjugative plasmids	2015	Enterobacteriaceae	2	beta-lactam__KPC-3	trimethoprim__dfrA14
NZ_CP010312.1	Conjugative plasmids	2015	Geobacteraceae	0
NZ_CP010903.1	Conjugative plasmids	2015	Moraxellaceae	0
NZ_LN824138.1	Conjugative plasmids	2015	Enterobacteriaceae	4	aminoglycoside__rmtF	chloramphenicol__cat_chloramphenicol acetyltransferase	trimethoprim__dfrA12	aminoglycoside__aadA
NZ_CP011249.1	Conjugative plasmids	2015	Rhizobiaceae	0
NZ_CP006800.1	Conjugative plasmids	2015	Enterobacteriaceae	0
NZ_CP009874.1	Conjugative plasmids	2015	Enterobacteriaceae	3	sulfonamide__sul1	trimethoprim__dfrA1	aminoglycoside__aadA
NZ_LK391770.1	Conjugative plasmids	2015	Enterobacteriaceae	4	beta-lactam__TEM-167	aminoglycoside__aac(3)-II	aminoglycoside__aph(3'')-I	aminoglycoside__aph(6)-I
NZ_CP009296.1	Conjugative plasmids	2015	Sphingomonadaceae	0
NZ_CP008994.1	Conjugative plasmids	2015	Xanthomonadaceae	0
NZ_LN831185.1	Conjugative plasmids	2015	Vibrionaceae	7	rifamycin__ADP-ribosylating transferase_arr	chloramphenicol__cmlA	beta-lactam__OXA-10	aminoglycoside__aadA	sulfonamide__sul1	sulfonamide__sul1	beta-lactam__NDM-4
NZ_CP012169.1	Conjugative plasmids	2015	Enterobacteriaceae	6	tetracycline__tetD	trimethoprim__dfrA14	sulfonamide__sul2	aminoglycoside__aph(3'')-I	aminoglycoside__aph(6)-I	beta-lactam__TEM-1
CP006879.1	Conjugative plasmids	2015	Rhizobiaceae	0
NZ_CP009547.1	Conjugative plasmids	2015	Burkholderiaceae	0
NZ_CP012416.1	Conjugative plasmids	2015	Piscirickettsiaceae	0
NZ_CP009105.1	Conjugative plasmids	2015	Enterobacteriaceae	0
NZ_LN890525.1	Conjugative plasmids	2015	Enterobacteriaceae	0
NZ_CP010893.1	Conjugative plasmids	2015	Pseudomonadaceae	3	sulfonamide__sul1	aminoglycoside__aac(6')-II	beta-lactam__VIM-2
NZ_CP009881.1	Conjugative plasmids	2015	Erwiniaceae	2	beta-lactam__KPC-2	trimethoprim__dfrA14
NZ_CP010372.1	Conjugative plasmids	2015	Enterobacteriaceae	7	chloramphenicol__catA	tetracycline__tetB	tetracycline__tetC	tetracycline__tetD	trimethoprim__dfrA17	sulfonamide__sul1	beta-lactam__TEM-1
NZ_CP011593.1	Conjugative plasmids	2015	Enterobacteriaceae	4	aminoglycoside__ant(2'')-I	aminoglycoside__aadA	beta-lactam__OXA-2	sulfonamide__sul1
NZ_CP006779.1	Conjugative plasmids	2015	Yersiniaceae	0
NZ_CP009358.1	Conjugative plasmids	2015	Vibrionaceae	0
NZ_CP007001.1	Conjugative plasmids	2015	Campylobacteraceae	0
NZ_CP008817.1	Conjugative plasmids	2015	Brucellaceae	0
NZ_CP010574.1	Conjugative plasmids	2015	Enterobacteriaceae	4	aminoglycoside__aac(6')-I	aminoglycoside__aadA	macrolide-lincosamide-streptogramin__mphA	aminoglycoside__aph(3')-I
NZ_CP010399.1	Conjugative plasmids	2015	Moraxellaceae	1	aminoglycoside__aph(3')-I
NZ_CP012348.1	Conjugative plasmids	2015	Enterobacteriaceae	0
NZ_CP009431.1	Conjugative plasmids	2015	Sphingomonadaceae	0
NZ_CP011986.1	Conjugative plasmids	2015	Enterobacteriaceae	2	beta-lactam__KPC-2	beta-lactam__TEM-1
NZ_CP006697.1	Conjugative plasmids	2015	Xanthomonadaceae	0
NZ_CP006640.1	Conjugative plasmids	2015	Enterobacteriaceae	0
NZ_CP011611.1	Conjugative plasmids	2015	Enterobacteriaceae	11	aminoglycoside__aac(3)-II	aminoglycoside__aac(6')-I	beta-lactam__OXA-1	chloramphenicol__catB	rifamycin__ADP-ribosylating transferase_arr	sulfonamide__sul1	beta-lactam__TEM-1	beta-lactam__KPC-2	tetracycline__tetD	chloramphenicol__catA	sulfonamide__sul2
NZ_CP011981.1	Conjugative plasmids	2015	Enterobacteriaceae	1	beta-lactam__KPC-2
NZ_CP009879.1	Conjugative plasmids	2015	Enterobacteriaceae	6	beta-lactam__OXA-1	aminoglycoside__aac(6')-I	tetracycline__tetA	beta-lactam__OXA-9	quinolone__qnrB	trimethoprim__dfrA14
NZ_CP009883.1	Conjugative plasmids	2015	Erwiniaceae	7	sulfonamide__sul1	quinolone__qnrA	sulfonamide__sul1	aminoglycoside__aadA	aminoglycoside__aac(3)-I	aminoglycoside__aac(6')-I	beta-lactam__SHV-5
NZ_CP011633.1	Conjugative plasmids	2015	Enterobacteriaceae	0
NZ_CP009123.1	Conjugative plasmids	2015	Sphingomonadaceae	0
NZ_CP007645.1	Conjugative plasmids	2015	Rhizobiaceae	0
NZ_CP005931.1	Conjugative plasmids	2015	Enterobacteriaceae	0
NZ_CP011375.1	Conjugative plasmids	2015	Moraxellaceae	0
KR827393.1	Conjugative plasmids	2015	unknown	5	rifamycin__ADP-ribosylating transferase_arr	beta-lactam__OXA-10	aminoglycoside__aadA	sulfonamide__sul1	beta-lactam__SHV-5
NZ_CP009009.1	Conjugative plasmids	2015	Xanthomonadaceae	0
NZ_CP011963.1	Conjugative plasmids	2015	Xanthomonadaceae	0
NZ_CP011600.1	Conjugative plasmids	2015	Enterobacteriaceae	0
NZ_LN735559.1	Conjugative plasmids	2015	Enterobacteriaceae	5	beta-lactam__TEM-1	aminoglycoside__aac(3)-IV	aminoglycoside__aph(4)-I	chloramphenicol__floR	beta-lactam__CTX-M-65
NZ_CP008707.1	Conjugative plasmids	2015	Moraxellaceae	10	sulfonamide__sul1	trimethoprim__dfrA7	aminoglycoside__aac(6')-I	beta-lactam__GES-11	aminoglycoside__aph(6)-I	aminoglycoside__aph(3'')-I	aminoglycoside__aadA	chloramphenicol__cmlA	aminoglycoside__ant(2'')-I	aminoglycoside__aph(3')-I
NZ_CP008988.1	Conjugative plasmids	2015	Xanthomonadaceae	0
NZ_CP011609.1	Conjugative plasmids	2015	Enterobacteriaceae	4	aminoglycoside__aac(6')-I	aminoglycoside__aadA	sulfonamide__sul1	beta-lactam__SHV
NZ_CP011645.1	Conjugative plasmids	2015	Enterobacteriaceae	5	beta-lactam__KPC-3	aminoglycoside__aac(6')-I	aminoglycoside__aadA	beta-lactam__OXA-9	beta-lactam__TEM-1
NZ_CP008791.1	Conjugative plasmids	2015	Enterobacteriaceae	9	aminoglycoside__aac(6')-I	aminoglycoside__aadA	beta-lactam__OXA-9	beta-lactam__TEM-95	beta-lactam__KPC-2	sulfonamide__sul2	aminoglycoside__aph(3'')-I	aminoglycoside__aph(6)-I	beta-lactam__KPC-2
NZ_CP011639.1	Conjugative plasmids	2015	Yersiniaceae	7	beta-lactam__OXA-9	aminoglycoside__aadA	aminoglycoside__aac(6')-I	beta-lactam__KPC-2	sulfonamide__sul1	trimethoprim__dfrA5	beta-lactam__TEM-1
NZ_CP011519.2	Conjugative plasmids	2015	Burkholderiaceae	0
NZ_CP004007.1	Conjugative plasmids	2015	Legionellaceae	0
NZ_CP011019.1	Conjugative plasmids	2015	Enterobacteriaceae	0
NZ_CP011977.1	Conjugative plasmids	2015	Enterobacteriaceae	8	trimethoprim__dfrA12	aminoglycoside__aadA	sulfonamide__sul1	macrolide-lincosamide-streptogramin__mphA	aminoglycoside__aph(3')-I	aminoglycoside__aac(6')-I	beta-lactam__SHV-5	beta-lactam__TEM-156
NZ_CP011588.1	Conjugative plasmids	2015	Enterobacteriaceae	0
NZ_CP011133.1	Conjugative plasmids	2015	Enterobacteriaceae	0
NZ_CP009126.1	Conjugative plasmids	2015	Pectobacteriaceae	0
NZ_CP009963.1	Conjugative plasmids	2015	Oxalobacteraceae	0
NZ_CP003997.1	Conjugative plasmids	2015	Enterobacteriaceae	1	beta-lactam__KPC-2
NZ_CP009003.1	Conjugative plasmids	2015	Xanthomonadaceae	0
NZ_CP009862.1	Conjugative plasmids	2015	Enterobacteriaceae	9	beta-lactam__KPC-2	trimethoprim__dfrA14	aminoglycoside__aac(6')-I	aminoglycoside__aadA	beta-lactam__OXA-9	beta-lactam__TEM-1	aminoglycoside__aph(6)-I	aminoglycoside__aph(3'')-I	sulfonamide__sul2
NZ_LN864819.1	Conjugative plasmids	2015	Enterobacteriaceae	4	beta-lactam__OXA-48	beta-lactam__OXA-1	aminoglycoside__aadA	sulfonamide__sul1
NZ_LN794247.1	Conjugative plasmids	2015	Enterobacteriaceae	8	chloramphenicol__catA	sulfonamide__sul1	aminoglycoside__aadA	trimethoprim__dfrA1	aminoglycoside__aph(6)-I	aminoglycoside__aph(3'')-I	sulfonamide__sul2	beta-lactam__TEM-1
NZ_CP011656.1	Conjugative plasmids	2015	Enterobacteriaceae	8	beta-lactam__KPC-2	beta-lactam__TEM-1	beta-lactam__KPC-2	beta-lactam__TEM-1	aminoglycoside__aac(6')-I	aminoglycoside__aadA	sulfonamide__sul1	beta-lactam__SHV
NZ_CP011577.1	Conjugative plasmids	2015	Enterobacteriaceae	0
NZ_CP009293.1	Conjugative plasmids	2015	Sphingomonadaceae	0
NZ_CP003425.1	Conjugative plasmids	2015	Yersiniaceae	0
NZ_CP009777.1	Conjugative plasmids	2015	Enterobacteriaceae	6	macrolide-lincosamide-streptogramin__mphA	aminoglycoside__aph(3')-I	chloramphenicol__catA	trimethoprim__dfrA12	aminoglycoside__aadA	sulfonamide__sul1
NZ_CP007734.1	Conjugative plasmids	2015	Enterobacteriaceae	0
NZ_CP009797.1	Conjugative plasmids	2015	Burkholderiaceae	0
NZ_CP008900.1	Conjugative plasmids	2015	Enterobacteriaceae	0
NZ_CP011992.1	Conjugative plasmids	2015	Enterobacteriaceae	1	beta-lactam__SHV-5
NZ_CP010382.1	Conjugative plasmids	2015	Enterobacteriaceae	0
KR827391.1	Conjugative plasmids	2015	unknown	6	trimethoprim__dfrA1	sulfonamide__sul1	tetracycline__tetracycline_resistance_protein	beta-lactam__VEB-1	sulfonamide__sul1	sulfonamide__sul2
NZ_CP008799.1	Conjugative plasmids	2015	Enterobacteriaceae	3	aminoglycoside__aadA	aminoglycoside__aac(6')-I	beta-lactam__SHV-5
NZ_CP009620.1	Conjugative plasmids	2015	Vibrionaceae	0
NZ_CP007182.1	Conjugative plasmids	2015	Campylobacteraceae	3	tetracycline__tetM	aminoglycoside__aadE	aminoglycoside__aph(3''')-III
NZ_CP008843.1	Conjugative plasmids	2015	Enterobacteriaceae	0
NZ_CP010882.1	Conjugative plasmids	2015	Enterobacteriaceae	1	beta-lactam__TEM-1
NZ_CP009363.1	Conjugative plasmids	2015	Yersiniaceae	0
NZ_CP010872.1	Conjugative plasmids	2015	Rhodobacteraceae	0
NZ_CP008807.1	Conjugative plasmids	2015	Enterobacteriaceae	0
NZ_CP007582.1	Conjugative plasmids	2015	Enterobacteriaceae	0
NZ_CP010395.1	Conjugative plasmids	2015	Enterobacteriaceae	1	beta-lactam__SHV-5
NZ_CP006922.1	Conjugative plasmids	2015	Enterobacteriaceae	1	beta-lactam__TEM-156
NZ_CP011413.1	Conjugative plasmids	2015	unknown	0
NZ_CP011429.1	Conjugative plasmids	2015	Enterobacteriaceae	9	bleomycin__bleomycin resistance protein	aminoglycoside__aadA	trimethoprim__dfrA12	chloramphenicol__floR	tetracycline__tetA	aminoglycoside__aph(6)-I	aminoglycoside__aph(3'')-I	sulfonamide__sul2	beta-lactam__CMY-2
NZ_CP009359.1	Conjugative plasmids	2015	Vibrionaceae	0
NZ_CP012683.1	Conjugative plasmids	2015	Enterobacteriaceae	1	beta-lactam__CMY-2
NZ_CP007180.1	Conjugative plasmids	2015	Campylobacteraceae	1	tetracycline__tetO
NZ_CP009567.1	Conjugative plasmids	2015	Enterobacteriaceae	7	sulfonamide__sul2	beta-lactam__CMY-2	aminoglycoside__aph(3'')-I	aminoglycoside__aph(6)-I	tetracycline__tetA	chloramphenicol__floR	beta-lactam__CMY-2
NZ_CP011431.1	Conjugative plasmids	2015	Enterobacteriaceae	0
NZ_CP006927.1	Conjugative plasmids	2015	Enterobacteriaceae	0
NZ_CP007732.1	Conjugative plasmids	2015	Enterobacteriaceae	10	aminoglycoside__ant(2'')-I	sulfonamide__sul1	sulfonamide__sul1	beta-lactam__KPC-2	beta-lactam__SHV-5	aminoglycoside__aac(6')-I	aminoglycoside__aac(3)-I	sulfonamide__sul1	beta-lactam__ampC	trimethoprim__dfrA14
NZ_CP011641.1	Conjugative plasmids	2015	Yersiniaceae	0
NZ_CP009975.1	Conjugative plasmids	2015	Pseudomonadaceae	0
NZ_CP011450.1	Conjugative plasmids	2015	Sphingomonadaceae	0
NZ_LN864821.1	Conjugative plasmids	2015	Enterobacteriaceae	1	beta-lactam__OXA-48
NZ_CP010385.1	Conjugative plasmids	2015	Enterobacteriaceae	1	quinolone__qnrS
NZ_CP010073.1	Conjugative plasmids	2015	Campylobacteraceae	1	tetracycline__tetO
NZ_CP009018.1	Conjugative plasmids	2015	Xanthomonadaceae	0
KR827392.1	Conjugative plasmids	2015	unknown	6	tetracycline__tetA	trimethoprim__dfrA1	tetracycline__tetracycline_resistance_protein	beta-lactam__VEB-1	sulfonamide__sul1	trimethoprim__dfrA23
NZ_CP006661.1	Conjugative plasmids	2015	Enterobacteriaceae	5	beta-lactam__CMY-6	aminoglycoside__aac(6')-I	sulfonamide__sul1	aminoglycoside__rmtC	beta-lactam__NDM-4
NZ_CP007015.1	Conjugative plasmids	2015	Pseudomonadaceae	0
NZ_CP007214.1	Conjugative plasmids	2015	Burkholderiaceae	0
KT780723.1	Conjugative plasmids	2015	unknown	1	beta-lactam__IMI-3
NZ_CP009430.1	Conjugative plasmids	2015	Sphingomonadaceae	0
NZ_CP010856.1	Conjugative plasmids	2015	Rhodobacteraceae	0
NZ_CP011135.1	Conjugative plasmids	2015	Enterobacteriaceae	4	sulfonamide__sul2	beta-lactam__TEM-1	aminoglycoside__aph(3'')-I	aminoglycoside__aph(6)-I
NZ_CP010365.1	Conjugative plasmids	2015	Enterobacteriaceae	0
NZ_CP008809.1	Conjugative plasmids	2015	Campylobacteraceae	0
NZ_CP010373.2	Conjugative plasmids	2015	Enterobacteriaceae	13	tetracycline__tetB	tetracycline__tetC	beta-lactam__NDM-4	tetracycline__tetD	sulfonamide__sul2	sulfonamide__sul1	aminoglycoside__aadA	trimethoprim__dfrA1	chloramphenicol__catA	aminoglycoside__aph(3'')-I	aminoglycoside__aph(6)-I	beta-lactam__NDM-4	beta-lactam__NDM-4
NZ_CP009021.1	Conjugative plasmids	2015	Xanthomonadaceae	0
NZ_CP009107.1	Conjugative plasmids	2015	Enterobacteriaceae	0
NZ_CP008991.1	Conjugative plasmids	2015	Xanthomonadaceae	0
NZ_CP010898.2	Conjugative plasmids	2015	Burkholderiaceae	0
NZ_CP006739.1	Conjugative plasmids	2015	Xanthomonadaceae	0
NZ_CP009015.1	Conjugative plasmids	2015	Xanthomonadaceae	0
NZ_CP010316.1	Conjugative plasmids	2015	Enterobacteriaceae	1	tetracycline__tetA
NZ_CP010345.1	Conjugative plasmids	2015	Enterobacteriaceae	0
NZ_CP015942.1	Conjugative plasmids	2016	Legionellaceae	0
NZ_CP009767.1	Conjugative plasmids	2016	Enterobacteriaceae	1	chloramphenicol__catA
NZ_CP014978.1	Conjugative plasmids	2016	Enterobacteriaceae	6	chloramphenicol__floR	tetracycline__tetA	aminoglycoside__aph(6)-I	aminoglycoside__aph(3'')-I	sulfonamide__sul2	beta-lactam__CMY-2
NZ_CP010201.1	Conjugative plasmids	2016	Enterobacteriaceae	0
NZ_CP012500.1	Conjugative plasmids	2016	Enterobacteriaceae	0
NZ_CP013454.1	Conjugative plasmids	2016	Burkholderiaceae	0
NZ_CP016572.1	Conjugative plasmids	2016	Enterobacteriaceae	1	beta-lactam__CMY-2
NZ_CP018342.1	Conjugative plasmids	2016	Enterobacteriaceae	1	beta-lactam__OXA-48
NZ_CP015916.1	Conjugative plasmids	2016	Enterobacteriaceae	0
NZ_CP010130.1	Conjugative plasmids	2016	Enterobacteriaceae	0
NZ_CP014523.1	Conjugative plasmids	2016	Enterobacteriaceae	0
NZ_CP012567.1	Conjugative plasmids	2016	Enterobacteriaceae	3	aminoglycoside__aac(6')-I	beta-lactam__OXA-1	chloramphenicol__catB
NZ_CP015952.1	Conjugative plasmids	2016	Legionellaceae	0
NZ_CP015032.1	Conjugative plasmids	2016	Burkholderiaceae	0
NZ_CP010239.1	Conjugative plasmids	2016	Enterobacteriaceae	5	macrolide-lincosamide-streptogramin__mphA	sulfonamide__sul1	beta-lactam__DHA-6	beta-lactam__OXA-9	quinolone__qnrB
NZ_CP016457.1	Conjugative plasmids	2016	Sphingomonadaceae	0
NZ_CP018104.1	Conjugative plasmids	2016	Enterobacteriaceae	37	beta-lactam__TEM-57	beta-lactam__TEM-57	beta-lactam__TEM-57	beta-lactam__TEM-57	beta-lactam__TEM-57	tetracycline__tetA	chloramphenicol__chloramphenicol exporter	beta-lactam__TEM-57	beta-lactam__TEM-57	beta-lactam__TEM-57	beta-lactam__TEM-57	beta-lactam__TEM-57	beta-lactam__TEM-57	beta-lactam__TEM-57	beta-lactam__TEM-57	beta-lactam__TEM-57	beta-lactam__TEM-57	beta-lactam__TEM-57	beta-lactam__TEM-57	beta-lactam__TEM-57	beta-lactam__TEM-57	beta-lactam__TEM-57	beta-lactam__TEM-57	beta-lactam__TEM-57	beta-lactam__TEM-57	beta-lactam__TEM-57	beta-lactam__TEM-57	beta-lactam__TEM-57	beta-lactam__TEM-57	beta-lactam__TEM-57	beta-lactam__TEM-57	beta-lactam__TEM-57	beta-lactam__TEM-57	beta-lactam__TEM-57	beta-lactam__TEM-57	beta-lactam__TEM-57	beta-lactam__TEM-57
NZ_CP010141.1	Conjugative plasmids	2016	Enterobacteriaceae	16	aminoglycoside__aph(6)-I	beta-lactam__TEM-1	aminoglycoside__aph(3'')-I	tetracycline__tetB	tetracycline__tetC	tetracycline__tetD	tetracycline__tetD	tetracycline__tetC	tetracycline__tetB	sulfonamide__sul2	chloramphenicol__catA	trimethoprim__dfrA17	aminoglycoside__aadA	sulfonamide__sul1	beta-lactam__CTX-M-55	macrolide-lincosamide-streptogramin__mphA
NZ_CP014069.2	Conjugative plasmids	2016	Enterobacteriaceae	1	macrolide-lincosamide-streptogramin__mphA
NZ_CP011920.1	Conjugative plasmids	2016	Burkholderiaceae	0
NZ_CP016520.1	Conjugative plasmids	2016	Enterobacteriaceae	1	beta-lactam__TEM-1
NZ_CP018460.1	Conjugative plasmids	2016	Enterobacteriaceae	12	aminoglycoside__aac(6')-I	beta-lactam__OXA-1	chloramphenicol__catB	aminoglycoside__aac(3)-II	beta-lactam__CTX-M-15	beta-lactam__TEM-1	aminoglycoside__aph(6)-I	aminoglycoside__aph(3'')-I	sulfonamide__sul2	tetracycline__tetA	aminoglycoside__aadA	chloramphenicol__catA
NZ_CP015825.1	Conjugative plasmids	2016	Enterobacteriaceae	1	beta-lactam__SHV
NZ_CP015505.1	Conjugative plasmids	2016	Enterobacteriaceae	0
NZ_CP013339.1	Conjugative plasmids	2016	Enterobacteriaceae	0
NZ_CP013978.1	Conjugative plasmids	2016	Piscirickettsiaceae	0
NZ_CP016011.1	Conjugative plasmids	2016	Enterobacteriaceae	0
NZ_CP005089.1	Conjugative plasmids	2016	Sphingomonadaceae	0
NZ_CP013379.1	Conjugative plasmids	2016	Burkholderiaceae	0
NZ_CP018712.1	Conjugative plasmids	2016	Enterobacteriaceae	1	beta-lactam__OXA-48
NZ_CP014972.2	Conjugative plasmids	2016	Enterobacteriaceae	0
NZ_CP018669.1	Conjugative plasmids	2016	Enterobacteriaceae	6	beta-lactam__SHV	macrolide-lincosamide-streptogramin__mphA	beta-lactam__KPC-2	sulfonamide__sul1	aminoglycoside__aadA	trimethoprim__dfrA12
NZ_CP011065.1	Conjugative plasmids	2016	Enterobacteriaceae	1	beta-lactam__CTX-M-14
NZ_CP017187.1	Conjugative plasmids	2016	Enterobacteriaceae	0
NZ_CP018723.1	Conjugative plasmids	2016	Enterobacteriaceae	1	beta-lactam__OXA-48
NZ_CP015008.1	Conjugative plasmids	2016	Phyllobacteriaceae	0
NZ_CP013047.2	Conjugative plasmids	2016	Yersiniaceae	0
NZ_CP016462.1	Conjugative plasmids	2016	Sphingomonadaceae	0
NZ_CP016389.1	Conjugative plasmids	2016	Enterobacteriaceae	1	beta-lactam__CTX-M-129
NZ_CP016922.1	Conjugative plasmids	2016	Enterobacteriaceae	0
NZ_CP005086.1	Conjugative plasmids	2016	Sphingomonadaceae	0
NZ_CP018235.1	Conjugative plasmids	2016	Rhizobiaceae	0
NZ_CP016533.1	Conjugative plasmids	2016	Enterobacteriaceae	1	beta-lactam__CMY-2
NZ_CP013657.1	Conjugative plasmids	2016	Enterobacteriaceae	10	beta-lactam__TEM-1	tetracycline__tetA	aminoglycoside__aac(6')-I	beta-lactam__OXA-1	chloramphenicol__catB	beta-lactam__CTX-M-15	trimethoprim__dfrA17	aminoglycoside__aadA	sulfonamide__sul1	macrolide-lincosamide-streptogramin__mphA
CP014096.2	Conjugative plasmids	2016	Enterobacteriaceae	0
NZ_CP016179.1	Conjugative plasmids	2016	Vibrionaceae	0
NZ_CP018340.1	Conjugative plasmids	2016	Enterobacteriaceae	0
NZ_CP016160.1	Conjugative plasmids	2016	Enterobacteriaceae	0
NZ_CP010126.1	Conjugative plasmids	2016	Enterobacteriaceae	0
NZ_LN606601.1	Conjugative plasmids	2016	Acetobacteraceae	0
NZ_CP014764.1	Conjugative plasmids	2016	Enterobacteriaceae	0
NZ_CP013594.1	Conjugative plasmids	2016	Rhizobiaceae	0
NZ_CP015833.1	Conjugative plasmids	2016	Enterobacteriaceae	10	tetracycline__tetA	sulfonamide__sul1	aminoglycoside__aadA	trimethoprim__dfrA1	aminoglycoside__aph(6)-I	aminoglycoside__aph(3'')-I	sulfonamide__sul3	aminoglycoside__aadA	chloramphenicol__cmlA	aminoglycoside__aadA
NZ_CP016290.1	Conjugative plasmids	2016	Rhizobiaceae	0
NZ_CP016550.1	Conjugative plasmids	2016	Enterobacteriaceae	2	colistin__MCR-1	colistin__MCR-1
NZ_CP017620.1	Conjugative plasmids	2016	Enterobacteriaceae	0
NZ_CP013265.1	Conjugative plasmids	2016	Sphingomonadaceae	0
NZ_CP007750.1	Conjugative plasmids	2016	Campylobacteraceae	1	tetracycline__tetO
NZ_CP012741.1	Conjugative plasmids	2016	Vibrionaceae	0
NZ_CP010220.1	Conjugative plasmids	2016	Enterobacteriaceae	0
NZ_CP017387.1	Conjugative plasmids	2016	Enterobacteriaceae	5	aminoglycoside__aac(6')-I	sulfonamide__sul2	quinolone__qnrB	beta-lactam__OXA-9	sulfonamide__sul1
NZ_CP018464.1	Conjugative plasmids	2016	Xanthomonadaceae	0
NZ_CP015372.1	Conjugative plasmids	2016	Burkholderiaceae	0
NZ_CP010209.1	Conjugative plasmids	2016	Enterobacteriaceae	0
NZ_CP018107.1	Conjugative plasmids	2016	Enterobacteriaceae	0
NZ_CP018441.1	Conjugative plasmids	2016	Enterobacteriaceae	7	aminoglycoside__aac(6')-I	aminoglycoside__aph(3')-I	trimethoprim__dfrA14	beta-lactam__CTX-M-15	aminoglycoside__aac(3)-II	chloramphenicol__catB	beta-lactam__OXA-1
NZ_CP015745.1	Conjugative plasmids	2016	Rhizobiaceae	0
NZ_CP010222.1	Conjugative plasmids	2016	Enterobacteriaceae	0
NC_032103.1	Conjugative plasmids	2016	Enterobacteriaceae	1	beta-lactam__KPC-2
NZ_CP015078.1	Conjugative plasmids	2016	Enterobacteriaceae	9	aminoglycoside__aadA	aminoglycoside__aac(6')-I	beta-lactam__OXA-163	sulfonamide__sul1	beta-lactam__TEM-1	sulfonamide__sul1	quinolone__qnrB	beta-lactam__OXA-9	beta-lactam__OXA-9
NZ_CP010123.1	Conjugative plasmids	2016	Enterobacteriaceae	0
NZ_CP013555.1	Conjugative plasmids	2016	Rhizobiaceae	0
NZ_CP013544.1	Conjugative plasmids	2016	Rhizobiaceae	0
NZ_CP016927.1	Conjugative plasmids	2016	Enterobacteriaceae	6	aminoglycoside__aph(6)-I	aminoglycoside__aph(3'')-I	aminoglycoside__aph(3')-I	aminoglycoside__aph(3'')-I	beta-lactam__CTX-M-14	beta-lactam__OXA-48
NZ_CP016031.1	Conjugative plasmids	2016	Legionellaceae	2	beta-lactam__OXA-29	beta-lactam__mecI
NZ_CP014662.1	Conjugative plasmids	2016	Enterobacteriaceae	3	sulfonamide__sul1	aminoglycoside__aadA	trimethoprim__dfrA15
NZ_CP010194.1	Conjugative plasmids	2016	Enterobacteriaceae	0
NZ_CP018471.1	Conjugative plasmids	2016	Xanthomonadaceae	2	aminoglycoside__aph(6)-I	aminoglycoside__aph(3'')-I
NZ_CP015132.1	Conjugative plasmids	2016	Enterobacteriaceae	1	beta-lactam__SHV-1
NZ_CP012636.1	Conjugative plasmids	2016	Enterobacteriaceae	5	trimethoprim__dfrA5	beta-lactam__TEM-1	sulfonamide__sul2	aminoglycoside__aph(3'')-I	aminoglycoside__aph(6)-I
NZ_CP015746.1	Conjugative plasmids	2016	Rhizobiaceae	0
NZ_CP012923.1	Conjugative plasmids	2016	Enterobacteriaceae	1	beta-lactam__CMY-2
NZ_HG969996.1	Conjugative plasmids	2016	Enterobacteriaceae	2	beta-lactam__KPC-2	beta-lactam__TEM-1
NZ_CP016518.1	Conjugative plasmids	2016	Enterobacteriaceae	0
NZ_CP016500.1	Conjugative plasmids	2016	Rhizobiaceae	0
NZ_CP018113.1	Conjugative plasmids	2016	Enterobacteriaceae	0
NZ_CP017076.1	Conjugative plasmids	2016	Sphingomonadaceae	0
NZ_CP015502.1	Conjugative plasmids	2016	Enterobacteriaceae	3	trimethoprim__dfrA14	quinolone__qnrB	beta-lactam__OXA-9
NZ_LT575491.1	Conjugative plasmids	2016	Yersiniaceae	0
NZ_CP005190.1	Conjugative plasmids	2016	Sphingomonadaceae	0
NZ_CP010149.1	Conjugative plasmids	2016	Enterobacteriaceae	20	beta-lactam__CTX-M-14	aminoglycoside__aac(3)-II	trimethoprim__dfrA17	aminoglycoside__aadA	sulfonamide__sul1	macrolide-lincosamide-streptogramin__mphA	sulfonamide__sul2	aminoglycoside__aph(3'')-I	aminoglycoside__aph(6)-I	tetracycline__tetA	beta-lactam__TEM-1	sulfonamide__sul3	sulfonamide__sul2	aminoglycoside__aadA	chloramphenicol__cmlA	aminoglycoside__aadA	trimethoprim__dfrA12	aminoglycoside__aph(3'')-I	aminoglycoside__aph(6)-I	tetracycline__tetA
NZ_CP017026.1	Conjugative plasmids	2016	Campylobacteraceae	2	tetracycline__tetO	aminoglycoside__aph(3')-VII
NZ_CP017726.1	Conjugative plasmids	2016	Enterobacteriaceae	0
NZ_CP013589.1	Conjugative plasmids	2016	Rhizobiaceae	0
NZ_CP018465.1	Conjugative plasmids	2016	Xanthomonadaceae	0
NZ_CP017185.1	Conjugative plasmids	2016	Enterobacteriaceae	0
NZ_CP010142.1	Conjugative plasmids	2016	Enterobacteriaceae	2	beta-lactam__TEM-1	beta-lactam__CTX-M-55
NZ_CP012139.1	Conjugative plasmids	2016	Enterobacteriaceae	8	macrolide-lincosamide-streptogramin__ermC	macrolide-lincosamide-streptogramin__ermB	sulfonamide__sul1	rifamycin__ADP-ribosylating transferase_arr	chloramphenicol__catB	beta-lactam__OXA-1	aminoglycoside__aac(6')-I	beta-lactam__TEM-1
NZ_CP010232.1	Conjugative plasmids	2016	Enterobacteriaceae	10	sulfonamide__sul1	tetracycline__tetA	aminoglycoside__aph(6)-I	aminoglycoside__aph(3'')-I	sulfonamide__sul2	macrolide-lincosamide-streptogramin__mphA	aminoglycoside__aac(3)-II	beta-lactam__TEM-1	trimethoprim__dfrA12	aminoglycoside__aadA
NZ_CP014650.1	Conjugative plasmids	2016	Enterobacteriaceae	2	beta-lactam__KPC-3	beta-lactam__TEM-1
NZ_CP017867.1	Conjugative plasmids	2016	Campylobacteraceae	0
KU351673.1	Conjugative plasmids	2016	unknown	5	sulfonamide__sul1	trimethoprim__dfrA1	macrolide-lincosamide-streptogramin__ereA	aminoglycoside__aac(6')-I	beta-lactam__TEM-1
NZ_CP013221.1	Conjugative plasmids	2016	Enterobacteriaceae	4	aminoglycoside__aadA	aminoglycoside__aac(3)-VI	beta-lactam__TEM-1	sulfonamide__sul1
KU761326.1	Conjugative plasmids	2016	Enterobacteriaceae	1	colistin__MCR-1
NZ_CP018684.2	Conjugative plasmids	2016	Vibrionaceae	0
NZ_CP014494.1	Conjugative plasmids	2016	Enterobacteriaceae	0
NZ_CP016309.1	Conjugative plasmids	2016	Vibrionaceae	0
NZ_CP016875.1	Conjugative plasmids	2016	Legionellaceae	0
CP013736.1	Conjugative plasmids	2016	Campylobacteraceae	0
NZ_CP018435.1	Conjugative plasmids	2016	Enterobacteriaceae	1	beta-lactam__SHV-5
NZ_CP016498.1	Conjugative plasmids	2016	Enterobacteriaceae	6	macrolide-lincosamide-streptogramin__mphA	sulfonamide__sul2	aminoglycoside__aph(3'')-I	aminoglycoside__aph(6)-I	beta-lactam__TEM-1	tetracycline__tetA
NZ_CP014273.1	Conjugative plasmids	2016	Enterobacteriaceae	0
NZ_CP013604.1	Conjugative plasmids	2016	Rhizobiaceae	0
NZ_CP013519.1	Conjugative plasmids	2016	Rhizobiaceae	0
NZ_CP018461.1	Conjugative plasmids	2016	Enterobacteriaceae	1	beta-lactam__OXA-48
NZ_CP015996.1	Conjugative plasmids	2016	Enterobacteriaceae	1	beta-lactam__TEM-1
NZ_LO017738.1	Conjugative plasmids	2016	Enterobacteriaceae	9	macrolide-lincosamide-streptogramin__mphA	tetracycline__tetA	beta-lactam__TEM-1	beta-lactam__CTX-M-15	aminoglycoside__aac(3)-II	chloramphenicol__catB	beta-lactam__OXA-1	aminoglycoside__aac(6')-I	trimethoprim__dfrA14
NZ_CP013024.1	Conjugative plasmids	2016	Enterobacteriaceae	6	beta-lactam__TEM-1	sulfonamide__sul2	aminoglycoside__aph(3'')-I	aminoglycoside__aph(6)-I	aminoglycoside__aph(3')-I	tetracycline__tetA
NZ_CP016547.1	Conjugative plasmids	2016	Enterobacteriaceae	0
NZ_CP017649.1	Conjugative plasmids	2016	Moraxellaceae	0
NZ_CP018225.1	Conjugative plasmids	2016	Sphingomonadaceae	0
LT174531.1	Conjugative plasmids	2016	Enterobacteriaceae	2	macrolide-lincosamide-streptogramin__ermC	macrolide-lincosamide-streptogramin__ermB
NZ_CP014006.1	Conjugative plasmids	2016	Enterobacteriaceae	1	beta-lactam__NDM-5
NZ_CP013054.1	Conjugative plasmids	2016	Rhizobiaceae	0
NZ_CP016388.1	Conjugative plasmids	2016	Enterobacteriaceae	0
NZ_CP013492.1	Conjugative plasmids	2016	Rhizobiaceae	0
NC_032101.1	Conjugative plasmids	2016	Enterobacteriaceae	3	beta-lactam__metallo-beta-lactamase	trimethoprim__dfrA1	aminoglycoside__aadA
NZ_CP015070.1	Conjugative plasmids	2016	Enterobacteriaceae	0
NZ_CP014050.2	Conjugative plasmids	2016	Enterobacteriaceae	0
NZ_CP015522.1	Conjugative plasmids	2016	Sphingomonadaceae	0
NZ_CP017854.1	Conjugative plasmids	2016	Campylobacteraceae	1	tetracycline__tetO
NZ_CP014974.1	Conjugative plasmids	2016	Enterobacteriaceae	0
NZ_CP017870.1	Conjugative plasmids	2016	Campylobacteraceae	0
NZ_CP015845.2	Conjugative plasmids	2016	Enterobacteriaceae	0
NZ_CP018449.1	Conjugative plasmids	2016	Enterobacteriaceae	7	beta-lactam__OXA-48	beta-lactam__CTX-M-14	aminoglycoside__aph(3'')-I	aminoglycoside__aph(3')-I	aminoglycoside__aph(3'')-I	aminoglycoside__aph(6)-I	quinolone__qnrS
NZ_CP017857.1	Conjugative plasmids	2016	Campylobacteraceae	1	tetracycline__tetO
NZ_CP013027.1	Conjugative plasmids	2016	Enterobacteriaceae	8	sulfonamide__sul2	tetracycline__tetD	tetracycline__tetC	tetracycline__tetB	aminoglycoside__aph(3'')-I	aminoglycoside__aph(6)-I	aminoglycoside__aph(3')-I	beta-lactam__TEM-1
NZ_CP014498.1	Conjugative plasmids	2016	Enterobacteriaceae	28	trimethoprim__dfrA17	aminoglycoside__aadA	sulfonamide__sul1	macrolide-lincosamide-streptogramin__mphA	sulfonamide__sul2	aminoglycoside__aph(3'')-I	aminoglycoside__aph(6)-I	tetracycline__tetA	trimethoprim__dfrA17	aminoglycoside__aadA	sulfonamide__sul1	macrolide-lincosamide-streptogramin__mphA	sulfonamide__sul2	aminoglycoside__aph(3'')-I	aminoglycoside__aph(6)-I	tetracycline__tetA	trimethoprim__dfrA17	aminoglycoside__aadA	sulfonamide__sul1	aminoglycoside__aph(3'')-I	trimethoprim__dfrA17	macrolide-lincosamide-streptogramin__mphA	sulfonamide__sul2	aminoglycoside__aph(3'')-I	aminoglycoside__aph(6)-I	tetracycline__tetA	aminoglycoside__aac(3)-II	beta-lactam__TEM-1
NZ_CP018365.1	Conjugative plasmids	2016	Enterobacteriaceae	12	chloramphenicol__catA	aminoglycoside__aadA	sulfonamide__sul1	macrolide-lincosamide-streptogramin__mphA	aminoglycoside__aac(3)-II	tetracycline__tetA	trimethoprim__dfrA1	sulfonamide__sul1	beta-lactam__CTX-M-15	aminoglycoside__aac(6')-I	beta-lactam__OXA-1	chloramphenicol__catB
NZ_CP012936.1	Conjugative plasmids	2016	Enterobacteriaceae	1	beta-lactam__CMY-2
NZ_CP018424.1	Conjugative plasmids	2016	Enterobacteriaceae	6	trimethoprim__dfrA12	aminoglycoside__aadA	sulfonamide__sul1	macrolide-lincosamide-streptogramin__mphA	aminoglycoside__aph(3')-I	chloramphenicol__catA
NZ_CP014745.1	Conjugative plasmids	2016	Campylobacteraceae	1	tetracycline__tetO
NZ_CP010174.1	Conjugative plasmids	2016	Enterobacteriaceae	9	macrolide-lincosamide-streptogramin__mphA	aminoglycoside__aadA	trimethoprim__dfrA17	aminoglycoside__aac(3)-II	macrolide-lincosamide-streptogramin__ermB	macrolide-lincosamide-streptogramin__ermC	beta-lactam__TEM-1	beta-lactam__CTX-M-15	sulfonamide__sul1
NZ_CP015836.1	Conjugative plasmids	2016	Enterobacteriaceae	11	beta-lactam__TEM-1	beta-lactam__CTX-M-15	macrolide-lincosamide-streptogramin__ermB	macrolide-lincosamide-streptogramin__ermC	macrolide-lincosamide-streptogramin__mphA	sulfonamide__sul1	aminoglycoside__aadA	trimethoprim__dfrA17	tetracycline__tetB	tetracycline__tetC	tetracycline__tetD
NZ_CP013535.1	Conjugative plasmids	2016	Rhizobiaceae	0
NZ_CP013531.1	Conjugative plasmids	2016	Rhizobiaceae	0
NZ_CP012571.1	Conjugative plasmids	2016	Enterobacteriaceae	3	sulfonamide__sul1	trimethoprim__dfrA1	rifamycin__ADP-ribosylating transferase_arr
NZ_CP014968.1	Conjugative plasmids	2016	Enterobacteriaceae	0
NZ_CP012143.1	Conjugative plasmids	2016	Enterobacteriaceae	2	quinolone__qnrS	aminoglycoside__aac(3)-II
NZ_CP017879.1	Conjugative plasmids	2016	Campylobacteraceae	1	tetracycline__tetO
NZ_CP013510.1	Conjugative plasmids	2016	Rhizobiaceae	0
NZ_CP016455.1	Conjugative plasmids	2016	Sphingomonadaceae	0
NZ_CP015940.1	Conjugative plasmids	2016	Legionellaceae	0
NZ_CP012634.1	Conjugative plasmids	2016	Enterobacteriaceae	0
NZ_CP013664.1	Conjugative plasmids	2016	Xanthomonadaceae	0
NZ_CP017657.1	Conjugative plasmids	2016	Moraxellaceae	0
NZ_LT592148.1	Conjugative plasmids	2016	Neisseriaceae	0
NZ_CP010215.1	Conjugative plasmids	2016	Enterobacteriaceae	0
NZ_CP010223.1	Conjugative plasmids	2016	Enterobacteriaceae	0
NZ_CP014669.1	Conjugative plasmids	2016	Enterobacteriaceae	1	beta-lactam__KPC-3
NZ_CP012926.1	Conjugative plasmids	2016	Enterobacteriaceae	0
NZ_CP016416.1	Conjugative plasmids	2016	Vibrionaceae	0
NZ_LT009689.1	Conjugative plasmids	2016	Enterobacteriaceae	3	unclassified__16S rRNA methylase	beta-lactam__KPC-2	beta-lactam__TEM-1
NZ_CP011159.1	Conjugative plasmids	2016	Moraxellaceae	0
NZ_CP018849.1	Conjugative plasmids	2016	Xanthomonadaceae	0
CP016512.1	Conjugative plasmids	2016	Enterobacteriaceae	0
NZ_CP017750.1	Conjugative plasmids	2016	Burkholderiaceae	0
NZ_CP015075.2	Conjugative plasmids	2016	Enterobacteriaceae	1	beta-lactam__OXA-48
NZ_CP014005.1	Conjugative plasmids	2016	Enterobacteriaceae	3	beta-lactam__CTX-M-15	trimethoprim__dfrA12	aminoglycoside__aadA
NZ_CP013332.1	Conjugative plasmids	2016	Fusobacteriaceae	0
NZ_CP014524.1	Conjugative plasmids	2016	Enterobacteriaceae	2	tetracycline__tetD	trimethoprim__dfrA14
NZ_CP013587.1	Conjugative plasmids	2016	Rhizobiaceae	0
NZ_LT222316.1	Conjugative plasmids	2016	Pseudomonadaceae	0
NZ_CP015835.1	Conjugative plasmids	2016	Enterobacteriaceae	5	aminoglycoside__aac(6')-I	sulfonamide__sul1	aminoglycoside__rmtC	beta-lactam__NDM-4	beta-lactam__CMY-6
NZ_CP010155.1	Conjugative plasmids	2016	Enterobacteriaceae	3	chloramphenicol__floR	aminoglycoside__aph(3')-I	quinolone__qnrS
NZ_CP013832.1	Conjugative plasmids	2016	Enterobacteriaceae	4	sulfonamide__sul1	aminoglycoside__aadA	trimethoprim__dfrA17	beta-lactam__TEM-1
NZ_CP012498.1	Conjugative plasmids	2016	Enterobacteriaceae	0
NZ_CP014980.1	Conjugative plasmids	2016	Enterobacteriaceae	0
NZ_CP013487.1	Conjugative plasmids	2016	Vibrionaceae	0
NZ_CP016575.1	Conjugative plasmids	2016	Enterobacteriaceae	0
NZ_CP018683.2	Conjugative plasmids	2016	Vibrionaceae	0
NZ_CP017877.1	Conjugative plasmids	2016	Campylobacteraceae	2	aminoglycoside__aph(3''')-III	tetracycline__tetO
NZ_CP014973.1	Conjugative plasmids	2016	Enterobacteriaceae	0
NZ_CP017725.1	Conjugative plasmids	2016	Enterobacteriaceae	4	beta-lactam__TEM-1	tetracycline__tetA	aminoglycoside__aph(3'')-I	aminoglycoside__aph(6)-I
NZ_CP018853.1	Conjugative plasmids	2016	Xanthomonadaceae	0
NZ_CP014216.1	Conjugative plasmids	2016	Moraxellaceae	0
NZ_CP017058.1	Conjugative plasmids	2016	Enterobacteriaceae	11	chloramphenicol__catA	aminoglycoside__aac(3)-II	sulfonamide__sul2	aminoglycoside__aph(6)-I	aminoglycoside__aph(3'')-I	beta-lactam__TEM-1	chloramphenicol__catA	aminoglycoside__aac(3)-II	beta-lactam__TEM-1	beta-lactam__CTX-M-15	quinolone__qnrS
NZ_CP012928.1	Conjugative plasmids	2016	Enterobacteriaceae	0
NZ_CP014489.1	Conjugative plasmids	2016	Enterobacteriaceae	6	trimethoprim__dfrA5	beta-lactam__TEM-156	sulfonamide__sul2	aminoglycoside__aph(3'')-I	aminoglycoside__aph(6)-I	aminoglycoside__aph(3')-I
NZ_CP017872.1	Conjugative plasmids	2016	Campylobacteraceae	4	aminoglycoside__aph(2'')-Ie	tetracycline__tetM	aminoglycoside__aadE	aminoglycoside__aph(3''')-III
LT174530.1	Conjugative plasmids	2016	Enterobacteriaceae	1	colistin__MCR-1
NZ_CP014169.1	Conjugative plasmids	2016	Sphingomonadaceae	0
NZ_CP015077.1	Conjugative plasmids	2016	Enterobacteriaceae	4	beta-lactam__TEM-1	sulfonamide__sul2	aminoglycoside__aph(3'')-I	aminoglycoside__aph(6)-I
NZ_CP014570.1	Conjugative plasmids	2016	Campylobacteraceae	0
NZ_CP013915.1	Conjugative plasmids	2016	Yersiniaceae	0
NZ_CP013584.1	Conjugative plasmids	2016	Rhizobiaceae	0
NZ_CP015989.1	Conjugative plasmids	2016	Sphingomonadaceae	0
NZ_CP017874.1	Conjugative plasmids	2016	Campylobacteraceae	0
NZ_LT598658.1	Conjugative plasmids	2016	Legionellaceae	2	beta-lactam__mecI	beta-lactam__OXA-29
NZ_CP013578.1	Conjugative plasmids	2016	Rhizobiaceae	0
NZ_CP013109.1	Conjugative plasmids	2016	Rhizobiaceae	0
NZ_CP014496.1	Conjugative plasmids	2016	Enterobacteriaceae	0
NZ_CP015957.1	Conjugative plasmids	2016	Legionellaceae	0
NZ_CP010233.1	Conjugative plasmids	2016	Enterobacteriaceae	7	tetracycline__tetA	aminoglycoside__aph(3'')-I	aminoglycoside__aph(6)-I	aminoglycoside__aph(3')-I	aminoglycoside__aph(6)-I	aminoglycoside__aph(3'')-I	sulfonamide__sul2
NZ_CP018455.1	Conjugative plasmids	2016	Enterobacteriaceae	5	beta-lactam__SHV-5	aminoglycoside__rmtB	beta-lactam__TEM-1	beta-lactam__KPC-2	beta-lactam__CTX-M-65
NZ_LT222315.1	Conjugative plasmids	2016	Pseudomonadaceae	0
NZ_CP016387.1	Conjugative plasmids	2016	Enterobacteriaceae	0
NZ_CP015160.1	Conjugative plasmids	2016	Enterobacteriaceae	10	trimethoprim__dfrA17	aminoglycoside__aadA	sulfonamide__sul1	macrolide-lincosamide-streptogramin__mphA	sulfonamide__sul2	aminoglycoside__aph(3'')-I	aminoglycoside__aph(6)-I	tetracycline__tetA	aminoglycoside__aac(3)-II	beta-lactam__TEM-1
NZ_CP015212.1	Conjugative plasmids	2016	Rhodobacteraceae	0
NZ_CP012929.1	Conjugative plasmids	2016	Enterobacteriaceae	1	beta-lactam__CMY-2
NZ_CP012990.1	Conjugative plasmids	2016	Enterobacteriaceae	1	beta-lactam__NDM-7
NZ_CP013026.1	Conjugative plasmids	2016	Enterobacteriaceae	0
NZ_CP014537.1	Conjugative plasmids	2016	Enterobacteriaceae	0
NZ_CP013526.1	Conjugative plasmids	2016	Rhizobiaceae	0
NZ_CP012569.1	Conjugative plasmids	2016	Enterobacteriaceae	3	rifamycin__ADP-ribosylating transferase_arr	aminoglycoside__rmtF	chloramphenicol__cat_chloramphenicol acetyltransferase
NZ_CP010192.1	Conjugative plasmids	2016	Enterobacteriaceae	0
NZ_CP017242.1	Conjugative plasmids	2016	Rhizobiaceae	0
NZ_CP017936.1	Conjugative plasmids	2016	Enterobacteriaceae	6	aminoglycoside__aac(6')-I	beta-lactam__OXA-1	chloramphenicol__catB	rifamycin__ADP-ribosylating transferase_arr	sulfonamide__sul1	beta-lactam__SHV
NZ_CP015640.1	Conjugative plasmids	2016	Pseudomonadaceae	0
NZ_KU886034.1	Conjugative plasmids	2016	Enterobacteriaceae	2	quinolone__qnrS	beta-lactam__IMP-4
NZ_CP012941.1	Conjugative plasmids	2016	Burkholderiaceae	0
NZ_CP011290.1	Conjugative plasmids	2016	Enterobacteriaceae	0
NZ_CP013266.1	Conjugative plasmids	2016	Sphingomonadaceae	0
NZ_LT591906.1	Conjugative plasmids	2016	Neisseriaceae	0
NZ_CP018207.1	Conjugative plasmids	2016	Enterobacteriaceae	9	beta-lactam__TEM-1	tetracycline__tetA	aminoglycoside__aph(6)-I	aminoglycoside__aph(3'')-I	sulfonamide__sul2	trimethoprim__dfrA14	beta-lactam__CTX-M-15	quinolone__qnrS	unclassified__bacterial regulatory protein LuxR
NZ_CP014320.1	Conjugative plasmids	2016	Enterobacteriaceae	8	beta-lactam__TEM-1	aminoglycoside__aac(3)-II	macrolide-lincosamide-streptogramin__mphA	sulfonamide__sul1	quinolone__qepA	tetracycline__tetB	tetracycline__tetC	tetracycline__tetD
NZ_CP014675.1	Conjugative plasmids	2016	Acetobacteraceae	0
NZ_CP014698.2	Conjugative plasmids	2016	Enterobacteriaceae	5	beta-lactam__SHV	aminoglycoside__ant(2'')-I	aminoglycoside__aadA	beta-lactam__OXA-2	sulfonamide__sul1
NZ_AP014659.1	Conjugative plasmids	2016	Bradyrhizobiaceae	0
NC_032099.1	Conjugative plasmids	2016	Enterobacteriaceae	6	aminoglycoside__aadA	sulfonamide__sul1	tetracycline__tetB	tetracycline__tetC	tetracycline__tetD	chloramphenicol__catA
NZ_CP010138.1	Conjugative plasmids	2016	Enterobacteriaceae	10	beta-lactam__TEM-1	tetracycline__tetA	aminoglycoside__aph(6)-I	aminoglycoside__aph(3'')-I	sulfonamide__sul2	macrolide-lincosamide-streptogramin__mphA	sulfonamide__sul1	aminoglycoside__aadA	trimethoprim__dfrA17	aminoglycoside__aac(3)-II
NZ_CP015366.1	Conjugative plasmids	2016	Moraxellaceae	1	aminoglycoside__aph(3')-I
NZ_CP013224.1	Conjugative plasmids	2016	Enterobacteriaceae	4	sulfonamide__sul1	beta-lactam__TEM-1	aminoglycoside__aac(3)-VI	aminoglycoside__aadA
NZ_CP017932.1	Conjugative plasmids	2016	Enterobacteriaceae	6	aminoglycoside__aac(6')-I	beta-lactam__OXA-1	chloramphenicol__catB	rifamycin__ADP-ribosylating transferase_arr	sulfonamide__sul1	beta-lactam__SHV
NZ_CP013540.1	Conjugative plasmids	2016	Rhizobiaceae	0
NZ_CP014765.1	Conjugative plasmids	2016	Enterobacteriaceae	1	beta-lactam__KPC-3
NZ_CP015948.1	Conjugative plasmids	2016	Legionellaceae	0
NZ_CP013579.1	Conjugative plasmids	2016	Rhizobiaceae	0
NC_032100.1	Conjugative plasmids	2016	Enterobacteriaceae	1	beta-lactam__CTX-M-1
NZ_CP013945.1	Conjugative plasmids	2016	Piscirickettsiaceae	0
CP013734.1	Conjugative plasmids	2016	Campylobacteraceae	0
NZ_CP011408.1	Conjugative plasmids	2016	Vibrionaceae	0
NZ_CP012501.1	Conjugative plasmids	2016	Enterobacteriaceae	0
NZ_LN907829.1	Conjugative plasmids	2016	Erwiniaceae	0
NZ_CP017243.1	Conjugative plasmids	2016	Rhizobiaceae	0
NZ_CP005085.1	Conjugative plasmids	2016	Sphingomonadaceae	0
NZ_CP018434.1	Conjugative plasmids	2016	Enterobacteriaceae	6	trimethoprim__dfrA12	aminoglycoside__aadA	sulfonamide__sul1	macrolide-lincosamide-streptogramin__mphA	aminoglycoside__aph(3')-I	chloramphenicol__catA
NZ_HG969998.1	Conjugative plasmids	2016	Enterobacteriaceae	1	beta-lactam__KPC-3
NZ_CP010124.1	Conjugative plasmids	2016	Enterobacteriaceae	0
CP016585.1	Conjugative plasmids	2016	Enterobacteriaceae	2	aminoglycoside__aac(3)-VI	aminoglycoside__aadA
NZ_CP013914.1	Conjugative plasmids	2016	Yersiniaceae	0
NZ_CP010214.1	Conjugative plasmids	2016	Enterobacteriaceae	0
NZ_CP014359.1	Conjugative plasmids	2016	Enterobacteriaceae	0
NZ_CP015009.1	Conjugative plasmids	2016	Phyllobacteriaceae	0
NZ_CP018106.1	Conjugative plasmids	2016	Enterobacteriaceae	1	colistin__MCR-1
NZ_CP013497.1	Conjugative plasmids	2016	Rhizobiaceae	0
NZ_CP018423.1	Conjugative plasmids	2016	Enterobacteriaceae	1	beta-lactam__SHV-5
NZ_CP013053.1	Conjugative plasmids	2016	Rhizobiaceae	0
NZ_CP013561.1	Conjugative plasmids	2016	Rhizobiaceae	0
NZ_CP018736.1	Conjugative plasmids	2016	Enterobacteriaceae	1	beta-lactam__OXA-48
NZ_CP018700.1	Conjugative plasmids	2016	Enterobacteriaceae	1	beta-lactam__OXA-48
NZ_CP013514.1	Conjugative plasmids	2016	Rhizobiaceae	0
NZ_CP016451.1	Conjugative plasmids	2016	Rhizobiaceae	1	chloramphenicol__floR
NZ_CP014126.2	Conjugative plasmids	2016	Erwiniaceae	0
NZ_CP017043.1	Conjugative plasmids	2016	Selenomonadaceae	0
NZ_CP013546.1	Conjugative plasmids	2016	Rhizobiaceae	0
CP013836.1	Conjugative plasmids	2016	Enterobacteriaceae	8	macrolide-lincosamide-streptogramin__mphA	sulfonamide__sul1	chloramphenicol__cmlA	aminoglycoside__aadA	trimethoprim__dfrA17	aminoglycoside__aadA	sulfonamide__sul1	beta-lactam__TEM-1
NZ_CP015943.1	Conjugative plasmids	2016	Legionellaceae	0
NZ_LO017737.1	Conjugative plasmids	2016	Enterobacteriaceae	9	trimethoprim__dfrA17	aminoglycoside__aadA	sulfonamide__sul1	macrolide-lincosamide-streptogramin__mphA	tetracycline__tetA	aminoglycoside__aac(6')-I	beta-lactam__OXA-1	chloramphenicol__catB	beta-lactam__CTX-M-15
NZ_CP012564.1	Conjugative plasmids	2016	Enterobacteriaceae	4	rifamycin__ADP-ribosylating transferase_arr	aminoglycoside__rmtF	chloramphenicol__cat_chloramphenicol acetyltransferase	beta-lactam__CTX-M-15
NZ_LT591902.1	Conjugative plasmids	2016	Neisseriaceae	0
NZ_CP018856.1	Conjugative plasmids	2016	Xanthomonadaceae	0
NZ_CP017056.1	Conjugative plasmids	2016	Morganellaceae	0
NZ_CP013925.1	Conjugative plasmids	2016	Moraxellaceae	0
NZ_CP015503.1	Conjugative plasmids	2016	Enterobacteriaceae	4	chloramphenicol__cat_chloramphenicol acetyltransferase	aminoglycoside__rmtF	aminoglycoside__aadA	trimethoprim__dfrA12
NZ_CP018857.1	Conjugative plasmids	2016	Xanthomonadaceae	0
NZ_CP016024.1	Conjugative plasmids	2016	Burkholderiaceae	0
NZ_CP015073.1	Conjugative plasmids	2016	Enterobacteriaceae	0
NZ_CP015754.1	Conjugative plasmids	2016	Enterobacteriaceae	0
NZ_CP016302.1	Conjugative plasmids	2016	Moraxellaceae	1	beta-lactam__OXA-23
NZ_CP012572.1	Conjugative plasmids	2016	Enterobacteriaceae	0
NZ_CP016390.1	Conjugative plasmids	2016	Enterobacteriaceae	0
NZ_CP012563.1	Conjugative plasmids	2016	Enterobacteriaceae	0
NZ_LT592164.1	Conjugative plasmids	2016	Neisseriaceae	0
NZ_CP011928.1	Conjugative plasmids	2016	Rhodobacteraceae	0
NZ_LN879503.1	Conjugative plasmids	2016	Parachlamydiaceae	0
NZ_CP013381.1	Conjugative plasmids	2016	Burkholderiaceae	0
NZ_AP014954.1	Conjugative plasmids	2016	Enterobacteriaceae	0
NZ_CP015913.1	Conjugative plasmids	2016	Enterobacteriaceae	1	colistin__MCR-1
NZ_LN897475.1	Conjugative plasmids	2016	Enterobacteriaceae	3	beta-lactam__CTX-M-65	beta-lactam__TEM-1	aminoglycoside__rmtB
NZ_CP018693.1	Conjugative plasmids	2016	Enterobacteriaceae	7	aminoglycoside__aac(6')-I	beta-lactam__OXA-1	chloramphenicol__catB	aminoglycoside__aac(3)-II	beta-lactam__CTX-M-15	trimethoprim__dfrA14	aminoglycoside__aph(3')-I
NZ_CP016763.1	Conjugative plasmids	2016	Enterobacteriaceae	1	beta-lactam__IMP-4
NZ_CP018476.1	Conjugative plasmids	2016	Xanthomonadaceae	0
NZ_CP015007.1	Conjugative plasmids	2016	Phyllobacteriaceae	0
NZ_CP012962.1	Conjugative plasmids	2016	Rhodobacteraceae	0
NZ_CP010158.1	Conjugative plasmids	2016	Enterobacteriaceae	0
NZ_HG969997.1	Conjugative plasmids	2016	Enterobacteriaceae	2	beta-lactam__KPC-3	beta-lactam__TEM-1
NZ_CP017869.1	Conjugative plasmids	2016	Campylobacteraceae	1	tetracycline__tetO
NZ_CP015131.1	Conjugative plasmids	2016	Enterobacteriaceae	6	tetracycline__tetD	tetracycline__tetC	tetracycline__tetB	macrolide-lincosamide-streptogramin__mphA	macrolide-lincosamide-streptogramin__mphA	macrolide-lincosamide-streptogramin__mphA
NZ_CP013323.1	Conjugative plasmids	2016	Enterobacteriaceae	0
NZ_CP014622.1	Conjugative plasmids	2016	Enterobacteriaceae	0
NZ_CP017655.1	Conjugative plasmids	2016	Moraxellaceae	0
NZ_CP013573.1	Conjugative plasmids	2016	Rhizobiaceae	0
NZ_CP012834.1	Conjugative plasmids	2016	Enterobacteriaceae	0
NZ_CP015824.1	Conjugative plasmids	2016	Enterobacteriaceae	1	beta-lactam__KPC-3
NZ_CP012734.1	Conjugative plasmids	2016	Enterobacteriaceae	2	quinolone__qnrS	beta-lactam__TEM-1
NZ_CP015741.1	Conjugative plasmids	2016	Rhizobiaceae	0
NZ_CP015139.1	Conjugative plasmids	2016	Enterobacteriaceae	11	macrolide-lincosamide-streptogramin__mphA	sulfonamide__sul1	beta-lactam__IMP-14	sulfonamide__sul1	aminoglycoside__aph(3')-I	sulfonamide__sul1	aminoglycoside__aadA	beta-lactam__OXA-10	chloramphenicol__cmlA	rifamycin__ADP-ribosylating transferase_arr	aminoglycoside__ant(2'')-I
KU160531.1	Conjugative plasmids	2016	Vibrionaceae	16	beta-lactam__CMY-2	chloramphenicol__cmlA	beta-lactam__OXA-10	aminoglycoside__aadA	trimethoprim__dfrA14	macrolide-lincosamide-streptogramin__mphA	aminoglycoside__aph(3')-I	sulfonamide__sul3	aminoglycoside__aadA	chloramphenicol__cmlA	aminoglycoside__aadA	chloramphenicol__chloramphenicol exporter	tetracycline__tetA	aminoglycoside__aph(6)-I	aminoglycoside__aph(3'')-I	sulfonamide__sul2
NZ_CP018081.1	Conjugative plasmids	2016	Rhodobacteraceae	0
NZ_CP018706.1	Conjugative plasmids	2016	Enterobacteriaceae	1	beta-lactam__OXA-48
NZ_CP013572.1	Conjugative plasmids	2016	Rhizobiaceae	0
NZ_CP013369.1	Conjugative plasmids	2016	Burkholderiaceae	0
NZ_CP016580.1	Conjugative plasmids	2016	Enterobacteriaceae	0
NZ_CP017861.1	Conjugative plasmids	2016	Campylobacteraceae	1	tetracycline__tetO
NZ_CP016441.1	Conjugative plasmids	2016	Alcaligenaceae	0
NZ_CP013110.1	Conjugative plasmids	2016	Rhizobiaceae	0
NZ_CP016292.1	Conjugative plasmids	2016	Rhizobiaceae	0
NZ_CP018231.1	Conjugative plasmids	2016	Rhizobiaceae	0
NZ_CP012566.1	Conjugative plasmids	2016	Enterobacteriaceae	3	rifamycin__ADP-ribosylating transferase_arr	trimethoprim__dfrA1	sulfonamide__sul1
NZ_CP013541.1	Conjugative plasmids	2016	Rhizobiaceae	0
NZ_CP013494.1	Conjugative plasmids	2016	Rhizobiaceae	0
NC_028464.1	Conjugative plasmids	2016	Enterobacteriaceae	2	trimethoprim__dfrB2	sulfonamide__sul1
NZ_CP010351.1	Conjugative plasmids	2016	Moraxellaceae	13	rifamycin__ADP-ribosylating transferase_arr	aminoglycoside__aac(6')-I	sulfonamide__sul1	beta-lactam__PER-1	sulfonamide__sul1	aminoglycoside__aph(3')-I	aminoglycoside__aac(3)-II	chloramphenicol__chloramphenicol exporter	multidrug__adeB	aminoglycoside__aph(3'')-I	aminoglycoside__aph(6)-I	tetracycline__tetY	beta-lactam__OXA-58
NZ_LN999012.1	Conjugative plasmids	2016	Enterobacteriaceae	0
NZ_CP015914.1	Conjugative plasmids	2016	Enterobacteriaceae	1	beta-lactam__TEM-1
NZ_CP013598.1	Conjugative plasmids	2016	Rhizobiaceae	0
NZ_CP013583.1	Conjugative plasmids	2016	Rhizobiaceae	0
NZ_CP016529.1	Conjugative plasmids	2016	Enterobacteriaceae	1	beta-lactam__TEM-1
NZ_CP010187.1	Conjugative plasmids	2016	Enterobacteriaceae	0
CP010831.1	Conjugative plasmids	2016	Enterobacteriaceae	0
NZ_CP011540.1	Conjugative plasmids	2016	Enterobacteriaceae	8	chloramphenicol__floR	sulfonamide__sul2	sulfonamide__sul1	aminoglycoside__aadA	trimethoprim__dfrA1	beta-lactam__CAZ-6	aminoglycoside__aac(6')-I	sulfonamide__sul1
NZ_CP017055.1	Conjugative plasmids	2016	Morganellaceae	2	sulfonamide__sul2	aminoglycoside__aph(3')-I
NZ_CP017876.1	Conjugative plasmids	2016	Campylobacteraceae	0
KU238092.1	Conjugative plasmids	2016	unknown	5	aminoglycoside__aph(3'')-I	sulfonamide__sul1	beta-lactam__GES-5	tetracycline__tetA	aminoglycoside__aph(6)-I
NZ_CP018852.1	Conjugative plasmids	2016	Xanthomonadaceae	0
NZ_CP013345.1	Conjugative plasmids	2016	Sphingomonadaceae	0
NZ_CP013592.1	Conjugative plasmids	2016	Rhizobiaceae	0
NZ_CP018670.1	Conjugative plasmids	2016	Enterobacteriaceae	0
NZ_LT222313.1	Conjugative plasmids	2016	Pseudomonadaceae	0
NZ_CP005191.1	Conjugative plasmids	2016	Sphingomonadaceae	0
NZ_CP017645.1	Conjugative plasmids	2016	Moraxellaceae	0
NZ_HG969995.1	Conjugative plasmids	2016	Enterobacteriaceae	2	beta-lactam__KPC-2	beta-lactam__TEM-1
NZ_CP015158.1	Conjugative plasmids	2016	Enterobacteriaceae	0
KU761327.1	Conjugative plasmids	2016	Enterobacteriaceae	1	colistin__MCR-1
NZ_CP016458.1	Conjugative plasmids	2016	Sphingomonadaceae	0
NZ_CP018821.1	Conjugative plasmids	2016	Sphingomonadaceae	0
NZ_CP014493.1	Conjugative plasmids	2016	Enterobacteriaceae	5	trimethoprim__dfrA17	aminoglycoside__aadA	sulfonamide__sul1	macrolide-lincosamide-streptogramin__mphA	beta-lactam__TEM-1
NZ_CP015823.1	Conjugative plasmids	2016	Enterobacteriaceae	6	aminoglycoside__aph(3')-I	macrolide-lincosamide-streptogramin__mphA	sulfonamide__sul1	aminoglycoside__aadA	trimethoprim__dfrA12	chloramphenicol__catA
NZ_CP012499.1	Conjugative plasmids	2016	Enterobacteriaceae	0
NZ_CP018341.1	Conjugative plasmids	2016	Enterobacteriaceae	4	quinolone__qnrS	tetracycline__tetA	chloramphenicol__catA	sulfonamide__sul2
NZ_CP013488.1	Conjugative plasmids	2016	Vibrionaceae	0
NZ_CP012922.1	Conjugative plasmids	2016	Enterobacteriaceae	0
NZ_LN897474.1	Conjugative plasmids	2016	Enterobacteriaceae	3	beta-lactam__CTX-M-65	beta-lactam__TEM-1	aminoglycoside__rmtB
NZ_CP018234.1	Conjugative plasmids	2016	Rhizobiaceae	0
NZ_LO017736.1	Conjugative plasmids	2016	Enterobacteriaceae	7	tetracycline__tetA	aminoglycoside__aac(3)-II	chloramphenicol__catB	beta-lactam__OXA-1	aminoglycoside__aac(6')-I	beta-lactam__CTX-M-15	beta-lactam__TEM-1
NZ_CP013550.1	Conjugative plasmids	2016	Rhizobiaceae	0
NZ_CP013324.1	Conjugative plasmids	2016	Enterobacteriaceae	9	beta-lactam__SHV	beta-lactam__TEM-1	beta-lactam__OXA-9	aminoglycoside__aadA	aminoglycoside__aac(6')-I	sulfonamide__sul1	quinolone__qnrA	sulfonamide__sul1	aminoglycoside__ant(2'')-I
NZ_CP015071.1	Conjugative plasmids	2016	Enterobacteriaceae	5	aminoglycoside__aph(6)-I	aminoglycoside__aph(3'')-I	aminoglycoside__aph(3')-I	aminoglycoside__aph(3'')-I	beta-lactam__OXA-48
NZ_CP018817.1	Conjugative plasmids	2016	Enterobacteriaceae	5	beta-lactam__CMY-6	beta-lactam__NDM-4	aminoglycoside__rmtC	sulfonamide__sul1	aminoglycoside__aac(6')-I
NZ_CP010184.1	Conjugative plasmids	2016	Enterobacteriaceae	0
NZ_AP014952.1	Conjugative plasmids	2016	Enterobacteriaceae	0
NZ_LT591912.1	Conjugative plasmids	2016	Neisseriaceae	1	tetracycline__tetM
NZ_CP013817.1	Conjugative plasmids	2016	Piscirickettsiaceae	0
NZ_CP017672.1	Conjugative plasmids	2016	Morganellaceae	1	beta-lactam__NDM-4
NZ_CP015072.1	Conjugative plasmids	2016	Enterobacteriaceae	0
NZ_CP017011.1	Conjugative plasmids	2016	Pseudomonadaceae	0
NZ_CP017104.1	Conjugative plasmids	2016	Rhizobiaceae	0
NZ_CP012626.1	Conjugative plasmids	2016	Enterobacteriaceae	3	trimethoprim__dfrA17	aminoglycoside__aac(3)-II	beta-lactam__TEM-1
NZ_CP014970.1	Conjugative plasmids	2016	Enterobacteriaceae	0
NZ_CP013633.1	Conjugative plasmids	2016	Rhizobiaceae	0
NZ_CP014668.1	Conjugative plasmids	2016	Enterobacteriaceae	0
NZ_CP011106.1	Conjugative plasmids	2016	Legionellaceae	2	beta-lactam__OXA-29	beta-lactam__mecI
NZ_CP014976.1	Conjugative plasmids	2016	Enterobacteriaceae	0
NZ_CP018366.1	Conjugative plasmids	2016	Enterobacteriaceae	2	sulfonamide__sul1	beta-lactam__NDM-4
NZ_CP013508.1	Conjugative plasmids	2016	Rhizobiaceae	0
NZ_CP016568.1	Conjugative plasmids	2016	Enterobacteriaceae	1	beta-lactam__CMY-2
NZ_CP013562.1	Conjugative plasmids	2016	Rhizobiaceae	0
NZ_CP016297.1	Conjugative plasmids	2016	Moraxellaceae	2	aminoglycoside__aph(3')-I	beta-lactam__OXA-23
NZ_CP017653.1	Conjugative plasmids	2016	Moraxellaceae	0
NZ_LT591899.1	Conjugative plasmids	2016	Neisseriaceae	1	tetracycline__tetM
NZ_CP013819.1	Conjugative plasmids	2016	Piscirickettsiaceae	3	aminoglycoside__aadA	tetracycline__tet31	chloramphenicol__catA
NZ_CP015161.1	Conjugative plasmids	2016	Enterobacteriaceae	0
NZ_CP011064.1	Conjugative plasmids	2016	Enterobacteriaceae	0
NZ_CP016831.1	Conjugative plasmids	2016	Xanthomonadaceae	0
NZ_CP016810.1	Conjugative plasmids	2016	Enterobacteriaceae	8	trimethoprim__dfrA14	aminoglycoside__aadA	sulfonamide__sul1	aminoglycoside__aph(6)-I	aminoglycoside__aph(3'')-I	sulfonamide__sul2	tetracycline__tetracycline_resistance_protein	aminoglycoside__aac(6')-I
NZ_CP018355.1	Conjugative plasmids	2016	Enterobacteriaceae	6	chloramphenicol__catA	trimethoprim__dfrA12	aminoglycoside__aadA	sulfonamide__sul1	macrolide-lincosamide-streptogramin__mphA	aminoglycoside__aph(3')-I
NZ_CP010127.1	Conjugative plasmids	2016	Enterobacteriaceae	0
NZ_CP014658.1	Conjugative plasmids	2016	Enterobacteriaceae	9	aminoglycoside__aph(3')-I	sulfonamide__sul1	aminoglycoside__aadA	chloramphenicol__floR	tetracycline__tetA	aminoglycoside__aph(6)-I	aminoglycoside__aph(3'')-I	sulfonamide__sul2	beta-lactam__CMY-2
NZ_CP017030.1	Conjugative plasmids	2016	Campylobacteraceae	2	aminoglycoside__aph(3''')-III	tetracycline__tetM
NZ_CP016834.1	Conjugative plasmids	2016	Xanthomonadaceae	0
NZ_CP018860.1	Conjugative plasmids	2016	Xanthomonadaceae	0
NZ_CP011294.1	Conjugative plasmids	2016	Enterobacteriaceae	0
NZ_CP015239.1	Conjugative plasmids	2016	Enterobacteriaceae	0
NZ_CP014743.1	Conjugative plasmids	2016	Campylobacteraceae	1	tetracycline__tetO
NZ_CP013504.1	Conjugative plasmids	2016	Rhizobiaceae	0
NZ_CP018452.1	Conjugative plasmids	2016	Enterobacteriaceae	7	beta-lactam__OXA-48	quinolone__qnrS	aminoglycoside__aph(6)-I	aminoglycoside__aph(3'')-I	aminoglycoside__aph(3')-I	aminoglycoside__aph(3'')-I	beta-lactam__CTX-M-14
NZ_CP012993.2	Conjugative plasmids	2016	Enterobacteriaceae	9	beta-lactam__OXA-9	quinolone__qnrB	trimethoprim__dfrA14	beta-lactam__CTX-M-15	beta-lactam__TEM-1	aminoglycoside__aph(6)-I	aminoglycoside__aph(3'')-I	sulfonamide__sul2	tetracycline__tetA
NZ_CP013833.1	Conjugative plasmids	2016	Enterobacteriaceae	4	aminoglycoside__aac(6')-I	beta-lactam__OXA-1	chloramphenicol__catB	tetracycline__tetA
NZ_CP012884.1	Conjugative plasmids	2016	Enterobacteriaceae	0
NZ_CP018717.1	Conjugative plasmids	2016	Enterobacteriaceae	1	beta-lactam__OXA-48
NZ_CP013566.1	Conjugative plasmids	2016	Rhizobiaceae	0
NZ_CP013530.1	Conjugative plasmids	2016	Rhizobiaceae	0
NZ_CP010197.1	Conjugative plasmids	2016	Enterobacteriaceae	0
NZ_CP014966.1	Conjugative plasmids	2016	Enterobacteriaceae	3	beta-lactam__CMY-2	tetracycline__tetA	sulfonamide__sul2
NZ_CP015602.1	Conjugative plasmids	2016	Pseudomonadaceae	0
NZ_CP017192.1	Conjugative plasmids	2016	Xanthomonadaceae	0
NZ_CP016871.1	Conjugative plasmids	2016	Legionellaceae	0
NZ_CP018690.1	Conjugative plasmids	2016	Enterobacteriaceae	1	beta-lactam__OXA-48
NZ_CP018110.1	Conjugative plasmids	2016	Enterobacteriaceae	3	tetracycline__tetA	chloramphenicol__chloramphenicol exporter	beta-lactam__TEM-57
NZ_CP005192.1	Conjugative plasmids	2016	Sphingomonadaceae	0
NZ_CP016516.1	Conjugative plasmids	2016	Enterobacteriaceae	1	beta-lactam__CMY-2
NZ_CP013600.1	Conjugative plasmids	2016	Rhizobiaceae	0
NZ_CP016869.1	Conjugative plasmids	2016	Legionellaceae	0
NZ_CP017651.1	Conjugative plasmids	2016	Moraxellaceae	0
NZ_CP015881.1	Conjugative plasmids	2016	Rhizobiaceae	0
NZ_CP014271.1	Conjugative plasmids	2016	Enterobacteriaceae	0
NZ_CP014308.1	Conjugative plasmids	2016	Burkholderiaceae	0
NZ_CP017386.1	Conjugative plasmids	2016	Enterobacteriaceae	4	beta-lactam__SHV-5	quinolone__qnrS	tetracycline__tetD	aminoglycoside__aac(3)-II
NZ_CP016891.1	Conjugative plasmids	2016	Erwiniaceae	0
NZ_LT575492.1	Conjugative plasmids	2016	Yersiniaceae	0
NZ_CP013250.1	Conjugative plasmids	2016	Vibrionaceae	0
NZ_LT009688.1	Conjugative plasmids	2016	Enterobacteriaceae	2	beta-lactam__KPC-2	aminoglycoside__aph(3')-I
NZ_CP013340.1	Conjugative plasmids	2016	Enterobacteriaceae	0
NZ_CP013415.1	Conjugative plasmids	2016	Burkholderiaceae	0
NZ_CP013035.1	Conjugative plasmids	2016	Campylobacteraceae	2	aminoglycoside__aph(3''')-III	tetracycline__tetM
NZ_CP017729.1	Conjugative plasmids	2016	Enterobacteriaceae	0
NZ_CP017866.1	Conjugative plasmids	2016	Campylobacteraceae	1	tetracycline__tetO
NZ_CP015373.1	Conjugative plasmids	2016	Burkholderiaceae	0
NZ_CP013966.1	Conjugative plasmids	2016	Aeromonadaceae	1	quinolone__qnrS
NZ_CP012988.3	Conjugative plasmids	2016	Enterobacteriaceae	9	beta-lactam__OXA-9	quinolone__qnrB	trimethoprim__dfrA14	beta-lactam__CTX-M-15	beta-lactam__TEM-1	aminoglycoside__aph(6)-I	aminoglycoside__aph(3'')-I	sulfonamide__sul2	tetracycline__tetA
NZ_CP011291.1	Conjugative plasmids	2016	Enterobacteriaceae	0
NZ_CP010193.1	Conjugative plasmids	2016	Enterobacteriaceae	0
NZ_CP005971.1	Conjugative plasmids	2016	Pseudomonadaceae	0
NZ_CP018124.1	Conjugative plasmids	2016	Enterobacteriaceae	1	colistin__MCR-1
NZ_CP017647.1	Conjugative plasmids	2016	Moraxellaceae	0
NZ_CP018682.2	Conjugative plasmids	2016	Vibrionaceae	0
CP018815.1	Conjugative plasmids	2016	Enterobacteriaceae	9	trimethoprim__dfrA14	sulfonamide__sul2	aminoglycoside__aph(3'')-I	aminoglycoside__aph(6)-I	beta-lactam__TEM-1	beta-lactam__OXA-9	aminoglycoside__aadA	aminoglycoside__aac(6')-I	beta-lactam__KPC-3
NZ_CP017880.1	Conjugative plasmids	2016	Campylobacteraceae	0
NZ_CP016522.1	Conjugative plasmids	2016	Enterobacteriaceae	1	beta-lactam__CMY-2
NZ_CP014746.1	Conjugative plasmids	2016	Campylobacteraceae	0
NZ_CP015141.1	Conjugative plasmids	2016	Enterobacteriaceae	0
NZ_CP010181.1	Conjugative plasmids	2016	Enterobacteriaceae	0
NZ_CP012995.1	Conjugative plasmids	2016	Enterobacteriaceae	0
NZ_CP013502.1	Conjugative plasmids	2016	Rhizobiaceae	0
NZ_CP014309.1	Conjugative plasmids	2016	Burkholderiaceae	0
NZ_CP014357.1	Conjugative plasmids	2016	Enterobacteriaceae	0
CP014577.1	Conjugative plasmids	2016	Enterobacteriaceae	0
NZ_CP013521.1	Conjugative plasmids	2016	Rhizobiaceae	0
NZ_CP013003.1	Conjugative plasmids	2016	Caulobacteraceae	0
NZ_CP017643.1	Conjugative plasmids	2016	Moraxellaceae	0
NZ_CP018116.1	Conjugative plasmids	2016	Enterobacteriaceae	3	tetracycline__tetA	chloramphenicol__chloramphenicol exporter	beta-lactam__TEM-57
NZ_CP012627.1	Conjugative plasmids	2016	Enterobacteriaceae	1	beta-lactam__CTX-M-14
NZ_CP015169.1	Conjugative plasmids	2016	Acetobacteraceae	0
NZ_CP016013.1	Conjugative plasmids	2016	Enterobacteriaceae	10	beta-lactam__CMY-2	beta-lactam__CMY-2	sulfonamide__sul1	aminoglycoside__aadA	trimethoprim__dfrA12	chloramphenicol__floR	tetracycline__tetA	aminoglycoside__aph(6)-I	aminoglycoside__aph(3'')-I	sulfonamide__sul2
NZ_CP016405.1	Conjugative plasmids	2016	Enterobacteriaceae	1	colistin__MCR-1
NZ_CP014775.1	Conjugative plasmids	2016	Aeromonadaceae	15	beta-lactam__OXA-9	quinolone__qnrB	sulfonamide__sul1	macrolide-lincosamide-streptogramin__ereA	macrolide-lincosamide-streptogramin__ereA	aminoglycoside__aac(6')-II	beta-lactam__SHV-5	aminoglycoside__aac(6')-I	tetracycline__tetD	chloramphenicol__floR	sulfonamide__sul2	macrolide-lincosamide-streptogramin__mphA	sulfonamide__sul1	aminoglycoside__aadA	trimethoprim__dfrA12
NZ_CP020602.1	Conjugative plasmids	2017	Pseudomonadaceae	0
NZ_CP023382.1	Conjugative plasmids	2017	Enterobacteriaceae	1	beta-lactam__CMY-2
NZ_CP021540.1	Conjugative plasmids	2017	Enterobacteriaceae	5	macrolide-lincosamide-streptogramin__mphA	sulfonamide__sul1	aminoglycoside__aadA	trimethoprim__dfrA12	chloramphenicol__catA
NZ_CP022276.1	Conjugative plasmids	2017	Enterobacteriaceae	1	beta-lactam__KPC-2
KX863569.1	Conjugative plasmids	2017	unknown	7	sulfonamide__sul1	beta-lactam__OXA-9	quinolone__qnrB	sulfonamide__sul1	chloramphenicol__catB	beta-lactam__OXA-1	aminoglycoside__aac(6')-I
NZ_LT882698.1	Conjugative plasmids	2017	Enterobacteriaceae	15	aminoglycoside__aac(6')-I	chloramphenicol__floR	beta-lactam__OXA-10	aminoglycoside__aadA	sulfonamide__sul1	sulfonamide__sul1	beta-lactam__OXA-11	aminoglycoside__aadA	sulfonamide__sul1	beta-lactam__OXA-2	aminoglycoside__aadA	aminoglycoside__aadA	beta-lactam__TEM-1	aminoglycoside__aph(6)-I	aminoglycoside__aph(3'')-I
NZ_CP021375.1	Conjugative plasmids	2017	Rhizobiaceae	0
NZ_CP024557.1	Conjugative plasmids	2017	Enterobacteriaceae	9	beta-lactam__IMP-4	chloramphenicol__catB	sulfonamide__sul1	macrolide-lincosamide-streptogramin__mphA	aminoglycoside__aac(3)-II	sulfonamide__sul1	tetracycline__tetA	beta-lactam__TEM-1	beta-lactam__TEM-1
NZ_CP023378.1	Conjugative plasmids	2017	Enterobacteriaceae	8	sulfonamide__sul1	aminoglycoside__aadA	trimethoprim__dfrA17	aminoglycoside__aph(3')-I	aminoglycoside__aph(6)-I	aminoglycoside__aph(3'')-I	sulfonamide__sul2	chloramphenicol__catA
NZ_CP015135.1	Conjugative plasmids	2017	Enterobacteriaceae	0
NZ_LT838197.1	Conjugative plasmids	2017	Enterobacteriaceae	1	beta-lactam__KPC-3
NZ_CP023066.1	Conjugative plasmids	2017	Rhizobiaceae	0
NZ_CP020056.1	Conjugative plasmids	2017	Enterobacteriaceae	4	beta-lactam__CMY-6	beta-lactam__NDM-4	sulfonamide__sul1	aminoglycoside__aac(6')-I
NZ_CP021205.1	Conjugative plasmids	2017	Enterobacteriaceae	1	colistin__MCR-1
NZ_CP025039.1	Conjugative plasmids	2017	Enterobacteriaceae	9	beta-lactam__KPC-3	aminoglycoside__aac(6')-I	aminoglycoside__aadA	beta-lactam__OXA-9	beta-lactam__TEM-1	aminoglycoside__aph(6)-I	aminoglycoside__aph(3'')-I	sulfonamide__sul2	trimethoprim__dfrA14
NZ_CP021148.1	Conjugative plasmids	2017	Vibrionaceae	0
NZ_CP024831.1	Conjugative plasmids	2017	Enterobacteriaceae	11	aminoglycoside__aac(3)-II	beta-lactam__TEM-1	trimethoprim__dfrA17	aminoglycoside__aadA	sulfonamide__sul1	macrolide-lincosamide-streptogramin__mphA	macrolide-lincosamide-streptogramin__ermC	macrolide-lincosamide-streptogramin__ermB	tetracycline__tetB	tetracycline__tetC	tetracycline__tetD
NZ_CP021658.1	Conjugative plasmids	2017	Aeromonadaceae	0
NZ_CP020855.1	Conjugative plasmids	2017	Enterobacteriaceae	1	chloramphenicol__catA
NZ_CP019585.1	Conjugative plasmids	2017	Rhizobiaceae	0
CP014295.1	Conjugative plasmids	2017	Enterobacteriaceae	2	sulfonamide__sul2	tetracycline__tetD
NZ_CP019904.1	Conjugative plasmids	2017	Enterobacteriaceae	0
NZ_CP018794.1	Conjugative plasmids	2017	Campylobacteraceae	0
NZ_CP023369.1	Conjugative plasmids	2017	Enterobacteriaceae	2	tetracycline__tetC	tetracycline__tetB
NZ_CP020332.1	Conjugative plasmids	2017	Aurantimonadaceae	0
NZ_LT853886.1	Conjugative plasmids	2017	Xanthomonadaceae	0
NZ_CP010638.1	Conjugative plasmids	2017	Rhodobacteraceae	0
NZ_CP025007.1	Conjugative plasmids	2017	Enterobacteriaceae	3	macrolide-lincosamide-streptogramin__mphA	aminoglycoside__aph(3')-I	beta-lactam__SHV-5
NZ_CP018310.1	Conjugative plasmids	2017	Vibrionaceae	0
NZ_CP023387.1	Conjugative plasmids	2017	Enterobacteriaceae	1	beta-lactam__TEM-1
NZ_CP009827.1	Conjugative plasmids	2017	Xanthomonadaceae	0
NZ_CP024550.1	Conjugative plasmids	2017	Enterobacteriaceae	5	trimethoprim__dfrA12	aminoglycoside__aadA	sulfonamide__sul1	tetracycline__tetA	beta-lactam__TEM-1
NZ_CP022692.2	Conjugative plasmids	2017	Enterobacteriaceae	6	chloramphenicol__catA	aminoglycoside__aph(3')-I	macrolide-lincosamide-streptogramin__mphA	sulfonamide__sul1	aminoglycoside__aadA	trimethoprim__dfrA12
NZ_CP021742.1	Conjugative plasmids	2017	Enterobacteriaceae	6	sulfonamide__sul1	rifamycin__ADP-ribosylating transferase_arr	chloramphenicol__catB	beta-lactam__OXA-1	aminoglycoside__aac(6')-I	beta-lactam__SHV
NZ_CP018315.1	Conjugative plasmids	2017	Enterobacteriaceae	1	beta-lactam__OXA-48
NZ_CP024544.1	Conjugative plasmids	2017	Enterobacteriaceae	0
NZ_CP021754.1	Conjugative plasmids	2017	Enterobacteriaceae	2	beta-lactam__KPC-3	beta-lactam__TEM-1
NZ_CP021836.1	Conjugative plasmids	2017	Enterobacteriaceae	1	beta-lactam__SHV
NZ_CP024818.1	Conjugative plasmids	2017	Enterobacteriaceae	1	beta-lactam__NDM-7
NZ_CP018625.1	Conjugative plasmids	2017	Enterobacteriaceae	5	aminoglycoside__aph(3')-I	aminoglycoside__aph(6)-I	aminoglycoside__aph(3'')-I	sulfonamide__sul2	beta-lactam__TEM-1
NZ_CP021681.1	Conjugative plasmids	2017	Enterobacteriaceae	6	tetracycline__tetA	aminoglycoside__aph(6)-I	aminoglycoside__aph(3'')-I	sulfonamide__sul2	quinolone__qnrS	beta-lactam__CTX-M-15
NZ_CP018658.1	Conjugative plasmids	2017	Enterobacteriaceae	0
NZ_CP020843.1	Conjugative plasmids	2017	Enterobacteriaceae	0
CP019691.1	Conjugative plasmids	2017	Enterobacteriaceae	0
NZ_CP016409.1	Conjugative plasmids	2017	Enterobacteriaceae	9	aminoglycoside__aadA	sulfonamide__sul1	tetracycline__tetA	beta-lactam__CTX-M-65	chloramphenicol__floR	aminoglycoside__aph(4)-I	aminoglycoside__aac(3)-IV	trimethoprim__dfrA14	aminoglycoside__aph(3')-I
NZ_CP023440.1	Conjugative plasmids	2017	Zoogloeaceae	0
LT906556.1	Conjugative plasmids	2017	Enterobacteriaceae	10	tetracycline__tetA	aminoglycoside__aph(6)-I	aminoglycoside__aph(3'')-I	sulfonamide__sul2	beta-lactam__TEM-1	aminoglycoside__aph(3')-I	sulfonamide__sul3	aminoglycoside__aadA	trimethoprim__dfrA1	tetracycline__tetA
NZ_CP021845.1	Conjugative plasmids	2017	Enterobacteriaceae	3	aminoglycoside__aadA	beta-lactam__CMY-4	aminoglycoside__aac(3)-II
NZ_CP024193.1	Conjugative plasmids	2017	Enterobacteriaceae	0
NZ_CP023072.1	Conjugative plasmids	2017	Rhizobiaceae	0
NZ_CP024283.1	Conjugative plasmids	2017	Enterobacteriaceae	0
NZ_CP023942.1	Conjugative plasmids	2017	Enterobacteriaceae	8	chloramphenicol__catA	beta-lactam__KPC-2	aminoglycoside__rmtB	beta-lactam__TEM-1	beta-lactam__CTX-M-65	chloramphenicol__catA	sulfonamide__sul1	chloramphenicol__floR
CP013822.1	Conjugative plasmids	2017	Piscirickettsiaceae	0
NZ_CP024242.1	Conjugative plasmids	2017	Enterobacteriaceae	0
NZ_CP019205.1	Conjugative plasmids	2017	Enterobacteriaceae	0
NZ_CP020475.1	Conjugative plasmids	2017	Rhodobacteraceae	0
NZ_CP024924.1	Conjugative plasmids	2017	Sphingomonadaceae	0
NZ_CP023188.1	Conjugative plasmids	2017	Enterobacteriaceae	1	beta-lactam__NDM-5
NZ_CP021834.1	Conjugative plasmids	2017	Enterobacteriaceae	5	aminoglycoside__aph(3')-I	macrolide-lincosamide-streptogramin__mphA	sulfonamide__sul1	aminoglycoside__aadA	trimethoprim__dfrA12
NZ_CP020582.1	Conjugative plasmids	2017	Moraxellaceae	0
CP012668.1	Conjugative plasmids	2017	Vibrionaceae	12	chloramphenicol__catA	tetracycline__tetD	beta-lactam__TEM-1	aminoglycoside__aph(3')-I	aminoglycoside__aadA	sulfonamide__sul1	aminoglycoside__aph(6)-I	aminoglycoside__aph(3'')-I	sulfonamide__sul2	chloramphenicol__floR	sulfonamide__sul2	aminoglycoside__aac(3)-II
NZ_CP019006.1	Conjugative plasmids	2017	Enterobacteriaceae	5	aminoglycoside__aac(6')-I	rifamycin__ADP-ribosylating transferase_arr	aminoglycoside__aadA	sulfonamide__sul1	beta-lactam__KPC-2
NZ_CP023186.1	Conjugative plasmids	2017	Enterobacteriaceae	1	beta-lactam__KPC-2
NZ_CP020898.1	Conjugative plasmids	2017	Rhizobiaceae	0
NZ_CP019703.3	Conjugative plasmids	2017	Rhizobiaceae	0
NZ_CP017084.1	Conjugative plasmids	2017	Morganellaceae	12	sulfonamide__sul2	aminoglycoside__aph(3'')-I	aminoglycoside__aph(6)-I	beta-lactam__TEM-1	aminoglycoside__aac(3)-II	trimethoprim__dfrA12	aminoglycoside__aadA	aminoglycoside__aph(3')-I	sulfonamide__sul1	aminoglycoside__rmtB	tetracycline__tetG	beta-lactam__CTX-M-14
NZ_CP021711.1	Conjugative plasmids	2017	Enterobacteriaceae	2	beta-lactam__CTX-M-15	beta-lactam__TEM-1
NZ_CP024167.1	Conjugative plasmids	2017	Enterobacteriaceae	0
NZ_CP017618.1	Conjugative plasmids	2017	Enterobacteriaceae	0
NZ_CP023360.1	Conjugative plasmids	2017	Enterobacteriaceae	4	trimethoprim__dfrA1	chloramphenicol__catB	aminoglycoside__aadA	beta-lactam__TEM-1
NZ_CP020911.1	Conjugative plasmids	2017	Rhizobiaceae	0
NZ_CP020059.1	Conjugative plasmids	2017	Enterobacteriaceae	9	sulfonamide__sul2	aminoglycoside__aph(3'')-I	aminoglycoside__aph(6)-I	beta-lactam__TEM-1	beta-lactam__OXA-9	aminoglycoside__aadA	aminoglycoside__aac(6')-I	beta-lactam__KPC-3	trimethoprim__dfrA14
NZ_CP020078.1	Conjugative plasmids	2017	Vibrionaceae	0
NZ_CP019632.1	Conjugative plasmids	2017	Rhodobacteraceae	0
NZ_CP021734.1	Conjugative plasmids	2017	Enterobacteriaceae	4	beta-lactam__TEM-1	beta-lactam__KPC-3	sulfonamide__sul1	trimethoprim__dfrA5
NZ_CP023187.1	Conjugative plasmids	2017	Enterobacteriaceae	2	sulfonamide__sul1	beta-lactam__NDM-4
NZ_CP010769.1	Conjugative plasmids	2017	Rhodobacteraceae	0
NZ_CP021916.1	Conjugative plasmids	2017	Rhodobacteraceae	0
NZ_CP022419.1	Conjugative plasmids	2017	Rhodobacteraceae	0
NZ_CP013809.1	Conjugative plasmids	2017	Piscirickettsiaceae	0
NZ_CP021733.1	Conjugative plasmids	2017	Enterobacteriaceae	8	sulfonamide__sul1	chloramphenicol__cmlA	aminoglycoside__aadA	aminoglycoside__ant(2'')-I	beta-lactam__TEM-1	sulfonamide__sul2	aminoglycoside__aph(3'')-I	aminoglycoside__aph(6)-I
NZ_CP018958.1	Conjugative plasmids	2017	Enterobacteriaceae	0
NZ_CP017294.1	Conjugative plasmids	2017	Pseudomonadaceae	0
NZ_CP011162.1	Conjugative plasmids	2017	Xanthomonadaceae	0
NZ_CP024853.1	Conjugative plasmids	2017	Enterobacteriaceae	0
NZ_LT853883.1	Conjugative plasmids	2017	Xanthomonadaceae	0
NZ_CP013758.1	Conjugative plasmids	2017	Piscirickettsiaceae	0
NZ_CP024822.1	Conjugative plasmids	2017	Enterobacteriaceae	2	beta-lactam__CTX-M	macrolide-lincosamide-streptogramin__mphA
NZ_CP021715.1	Conjugative plasmids	2017	Enterobacteriaceae	1	beta-lactam__SHV-5
NZ_CP021956.1	Conjugative plasmids	2017	Enterobacteriaceae	17	rifamycin__ADP-ribosylating transferase_arr	chloramphenicol__cmlA	beta-lactam__OXA-10	aminoglycoside__aadA	sulfonamide__sul1	beta-lactam__CTX-M-5	beta-lactam__OXA-10	aminoglycoside__aadA	sulfonamide__sul1	beta-lactam__CTX-M-2	sulfonamide__sul1	aminoglycoside__rmtG	sulfonamide__sul2	aminoglycoside__aac(6')-I	aminoglycoside__aadA	beta-lactam__OXA-9	beta-lactam__TEM-1
NZ_CP024820.1	Conjugative plasmids	2017	Enterobacteriaceae	1	beta-lactam__NDM-5
NZ_CP020839.1	Conjugative plasmids	2017	Enterobacteriaceae	1	beta-lactam__SHV-5
NZ_CP021525.1	Conjugative plasmids	2017	Acetobacteraceae	0
NZ_CP024284.1	Conjugative plasmids	2017	Enterobacteriaceae	0
NZ_CP017283.1	Conjugative plasmids	2017	Enterobacteriaceae	5	beta-lactam__NDM-4	sulfonamide__sul1	aminoglycoside__aadA	trimethoprim__dfrA12	aminoglycoside__aph(3')-I
NZ_CP022171.1	Conjugative plasmids	2017	Aeromonadaceae	0
NZ_CP017281.1	Conjugative plasmids	2017	Enterobacteriaceae	0
NZ_CP021210.1	Conjugative plasmids	2017	Enterobacteriaceae	2	beta-lactam__NDM-4	aminoglycoside__aph(3')-I
NZ_CP018017.1	Conjugative plasmids	2017	Enterobacteriaceae	0
NZ_CP021027.1	Conjugative plasmids	2017	Rhizobiaceae	0
NZ_CP018959.1	Conjugative plasmids	2017	Enterobacteriaceae	6	aminoglycoside__aac(6')-I	beta-lactam__OXA-1	chloramphenicol__catB	rifamycin__ADP-ribosylating transferase_arr	sulfonamide__sul1	beta-lactam__KPC-2
NZ_CP015396.1	Conjugative plasmids	2017	Enterobacteriaceae	2	aminoglycoside__aac(6')-I	aminoglycoside__aadA
NZ_CP021545.1	Conjugative plasmids	2017	Enterobacteriaceae	3	aminoglycoside__aac(6')-I	beta-lactam__SHV-5	beta-lactam__TEM-156
NZ_CP022153.1	Conjugative plasmids	2017	Enterobacteriaceae	1	beta-lactam__OXA-48
NZ_CP021752.1	Conjugative plasmids	2017	Enterobacteriaceae	6	aminoglycoside__aph(3')-I	macrolide-lincosamide-streptogramin__mphA	sulfonamide__sul1	aminoglycoside__aadA	trimethoprim__dfrA12	chloramphenicol__catA
NZ_CP023351.1	Conjugative plasmids	2017	Enterobacteriaceae	6	tetracycline__tetB	tetracycline__tetC	beta-lactam__TEM-1	sulfonamide__sul2	aminoglycoside__aph(3'')-I	aminoglycoside__aph(6)-I
NZ_CP021155.1	Conjugative plasmids	2017	Vibrionaceae	0
NZ_CP024860.1	Conjugative plasmids	2017	Enterobacteriaceae	6	chloramphenicol__catB	beta-lactam__OXA-1	aminoglycoside__aac(6')-I	tetracycline__tetA	beta-lactam__CTX-M-15	aminoglycoside__aac(3)-II
NZ_CP018916.1	Conjugative plasmids	2017	Yersiniaceae	0
NZ_CP017721.1	Conjugative plasmids	2017	Enterobacteriaceae	0
NZ_CP018994.1	Conjugative plasmids	2017	Enterobacteriaceae	6	trimethoprim__dfrA5	beta-lactam__TEM-1	sulfonamide__sul2	aminoglycoside__aph(3'')-I	aminoglycoside__aph(6)-I	tetracycline__tetA
NZ_CP024292.1	Conjugative plasmids	2017	Enterobacteriaceae	0
NZ_LT882699.1	Conjugative plasmids	2017	Enterobacteriaceae	4	beta-lactam__TEM-1	aminoglycoside__aph(6)-I	aminoglycoside__aph(3'')-I	sulfonamide__sul2
NZ_CP017144.1	Conjugative plasmids	2017	Aeromonadaceae	0
NZ_CP020905.1	Conjugative plasmids	2017	Enterobacteriaceae	0
NZ_CP009824.1	Conjugative plasmids	2017	Xanthomonadaceae	0
CP013721.1	Conjugative plasmids	2017	Enterobacteriaceae	0
NZ_CP019200.1	Conjugative plasmids	2017	Enterobacteriaceae	0
NZ_CP024578.1	Conjugative plasmids	2017	Moraxellaceae	2	beta-lactam__OXA-23	aminoglycoside__aph(3')-I
NZ_CP011916.1	Conjugative plasmids	2017	Enterobacteriaceae	0
NZ_CP020580.1	Conjugative plasmids	2017	Moraxellaceae	0
NZ_CP021805.1	Conjugative plasmids	2017	Rhizobiaceae	0
CP021898.1	Conjugative plasmids	2017	Enterobacteriaceae	1	quinolone__qnrS
NZ_CP024192.1	Conjugative plasmids	2017	Enterobacteriaceae	8	beta-lactam__IMP-4	chloramphenicol__catB	sulfonamide__sul1	macrolide-lincosamide-streptogramin__mphA	aminoglycoside__aac(3)-II	sulfonamide__sul1	tetracycline__tetA	beta-lactam__TEM-1
NZ_CP020064.1	Conjugative plasmids	2017	Enterobacteriaceae	4	aminoglycoside__aac(6')-I	aminoglycoside__aadA	beta-lactam__OXA-9	beta-lactam__TEM-1
NZ_CP021737.1	Conjugative plasmids	2017	Enterobacteriaceae	5	tetracycline__tetA	trimethoprim__dfrA17	aminoglycoside__aadA	sulfonamide__sul1	macrolide-lincosamide-streptogramin__mphA
NZ_CP025144.1	Conjugative plasmids	2017	Enterobacteriaceae	6	sulfonamide__sul2	beta-lactam__KPC-2	sulfonamide__sul1	aminoglycoside__aac(6')-I	aminoglycoside__ant(2'')-I	beta-lactam__TEM-1
NZ_CP022575.1	Conjugative plasmids	2017	Enterobacteriaceae	1	beta-lactam__SHV-5
NZ_CP021328.1	Conjugative plasmids	2017	Enterobacteriaceae	18	beta-lactam__KPC-2	multidrug__omp36	rifamycin__ADP-ribosylating transferase_arr	aminoglycoside__aac(6')-I	quinolone__qnrS	aminoglycoside__aph(6)-I	aminoglycoside__aph(3'')-I	sulfonamide__sul2	beta-lactam__SHV-5	beta-lactam__IMP-4	sulfonamide__sul1	unclassified__16S rRNA methylase	aminoglycoside__aac(3)-II	chloramphenicol__catA	unclassified__16S rRNA methylase	sulfonamide__sul1	aminoglycoside__aadA	trimethoprim__dfrA12
NZ_CP024888.1	Conjugative plasmids	2017	Enterobacteriaceae	1	beta-lactam__TEM-1
NZ_CP022158.1	Conjugative plasmids	2017	Enterobacteriaceae	0
NZ_CP017455.1	Conjugative plasmids	2017	Pectobacteriaceae	0
NZ_CP022035.1	Conjugative plasmids	2017	Enterobacteriaceae	0
NZ_CP022275.1	Conjugative plasmids	2017	Enterobacteriaceae	2	multidrug__mexD	beta-lactam__KPC-2
NZ_CP023363.1	Conjugative plasmids	2017	Enterobacteriaceae	5	aminoglycoside__aph(6)-I	aminoglycoside__aph(3'')-I	sulfonamide__sul2	beta-lactam__TEM-1	trimethoprim__dfrA5
NZ_CP022119.1	Conjugative plasmids	2017	Enterobacteriaceae	0
NZ_CP021551.1	Conjugative plasmids	2017	Morganellaceae	8	unclassified__16S rRNA methylase	sulfonamide__sul1	beta-lactam__NDM-4	sulfonamide__sul1	beta-lactam__NDM-4	sulfonamide__sul1	aminoglycoside__aadA	trimethoprim__dfrA12
NZ_LT960615.1	Conjugative plasmids	2017	unknown	0
NZ_CP021147.1	Conjugative plasmids	2017	Vibrionaceae	0
NZ_CP021861.1	Conjugative plasmids	2017	Enterobacteriaceae	5	beta-lactam__TEM-1	beta-lactam__OXA-9	aminoglycoside__aadA	aminoglycoside__aac(6')-I	beta-lactam__KPC-3
NZ_CP020950.1	Conjugative plasmids	2017	Rhizobiaceae	0
NZ_CP022126.1	Conjugative plasmids	2017	Enterobacteriaceae	5	sulfonamide__sul1	aminoglycoside__aac(6')-I	beta-lactam__NDM-4	beta-lactam__CMY-6	aminoglycoside__rmtC
NZ_CP010790.1	Conjugative plasmids	2017	Rhodobacteraceae	0
NZ_CP020081.1	Conjugative plasmids	2017	Vibrionaceae	0
NZ_LT904892.1	Conjugative plasmids	2017	Enterobacteriaceae	14	sulfonamide__sul1	aminoglycoside__aadA	beta-lactam__OXA-10	chloramphenicol__cmlA	chloramphenicol__catA	aminoglycoside__aadA	sulfonamide__sul1	tetracycline__tetA	beta-lactam__SHV-1	tetracycline__tetD	aminoglycoside__aph(6)-I	aminoglycoside__aph(3'')-I	aminoglycoside__aph(3')-I	sulfonamide__sul2
NZ_CP025147.1	Conjugative plasmids	2017	Enterobacteriaceae	6	beta-lactam__KPC-2	sulfonamide__sul1	aminoglycoside__aac(6')-I	aminoglycoside__ant(2'')-I	beta-lactam__TEM-1	sulfonamide__sul2
NZ_CP016411.1	Conjugative plasmids	2017	Enterobacteriaceae	8	sulfonamide__sul1	tetracycline__tetA	beta-lactam__CTX-M-65	chloramphenicol__floR	aminoglycoside__aph(4)-I	aminoglycoside__aac(3)-IV	trimethoprim__dfrA14	aminoglycoside__aph(3')-I
NZ_CP024836.1	Conjugative plasmids	2017	Enterobacteriaceae	9	trimethoprim__dfrA12	aminoglycoside__aadA	sulfonamide__sul1	beta-lactam__NDM-5	aminoglycoside__rmtB	beta-lactam__TEM-1	macrolide-lincosamide-streptogramin__mphA	macrolide-lincosamide-streptogramin__ermC	macrolide-lincosamide-streptogramin__ermB
NZ_CP023905.1	Conjugative plasmids	2017	Enterobacteriaceae	0
NZ_CP018920.1	Conjugative plasmids	2017	Yersiniaceae	0
NZ_CP020109.1	Conjugative plasmids	2017	Enterobacteriaceae	5	chloramphenicol__catA	trimethoprim__dfrA12	aminoglycoside__aadA	sulfonamide__sul1	macrolide-lincosamide-streptogramin__mphA
NZ_CP021365.1	Conjugative plasmids	2017	Comamonadaceae	0
NZ_CP021406.1	Conjugative plasmids	2017	Rhodobacteraceae	0
NZ_CP020341.1	Conjugative plasmids	2017	Enterobacteriaceae	2	beta-lactam__TEM-1	quinolone__qnrS
NZ_CP019296.1	Conjugative plasmids	2017	Vibrionaceae	0
NZ_CP022051.2	Conjugative plasmids	2017	Enterobacteriaceae	0
NZ_CP021758.1	Conjugative plasmids	2017	Enterobacteriaceae	3	rifamycin__ADP-ribosylating transferase_arr	aminoglycoside__rmtF	chloramphenicol__cat_chloramphenicol acetyltransferase
NZ_LT838198.1	Conjugative plasmids	2017	Enterobacteriaceae	0
NZ_LT838199.1	Conjugative plasmids	2017	Enterobacteriaceae	0
NZ_CP017288.1	Conjugative plasmids	2017	Enterobacteriaceae	0
NZ_CP015585.1	Conjugative plasmids	2017	Acetobacteraceae	0
NZ_CP020903.1	Conjugative plasmids	2017	Enterobacteriaceae	5	aminoglycoside__aac(6')-I	beta-lactam__OXA-1	chloramphenicol__catB	tetracycline__tetA	aminoglycoside__aph(3')-I
NZ_CP010590.1	Conjugative plasmids	2017	Rhodobacteraceae	0
NZ_CP018320.1	Conjugative plasmids	2017	Pseudomonadaceae	0
NZ_CP009791.1	Conjugative plasmids	2017	Xanthomonadaceae	0
NZ_CP020069.1	Conjugative plasmids	2017	Enterobacteriaceae	1	chloramphenicol__catA
NZ_CP013669.1	Conjugative plasmids	2017	Piscirickettsiaceae	0
NZ_CP019486.1	Conjugative plasmids	2017	Rhizobiaceae	0
NZ_CP024537.1	Conjugative plasmids	2017	Enterobacteriaceae	0
NZ_CP018662.1	Conjugative plasmids	2017	Enterobacteriaceae	2	tetracycline__tetA	beta-lactam__TEM-1
NZ_CP016413.1	Conjugative plasmids	2017	Enterobacteriaceae	8	aminoglycoside__aadA	sulfonamide__sul1	tetracycline__tetA	beta-lactam__CTX-M-65	chloramphenicol__floR	aminoglycoside__aph(4)-I	aminoglycoside__aac(3)-IV	trimethoprim__dfrA14
NZ_CP020910.1	Conjugative plasmids	2017	Rhizobiaceae	0
NZ_CP019007.1	Conjugative plasmids	2017	Enterobacteriaceae	0
NZ_CP020359.1	Conjugative plasmids	2017	Enterobacteriaceae	4	beta-lactam__KPC-3	sulfonamide__sul1	sulfonamide__sul1	aminoglycoside__ant(2'')-I
NZ_CP023524.1	Conjugative plasmids	2017	Burkholderiaceae	0
NZ_CP020740.1	Conjugative plasmids	2017	Burkholderiaceae	0
NZ_CP021512.1	Conjugative plasmids	2017	Acetobacteraceae	0
NZ_CP024281.1	Conjugative plasmids	2017	Enterobacteriaceae	2	aminoglycoside__aadA	sulfonamide__sul1
NZ_CP016446.1	Conjugative plasmids	2017	Pseudomonadaceae	2	sulfonamide__sul1	aminoglycoside__aadA
NZ_CP019028.1	Conjugative plasmids	2017	Enterobacteriaceae	6	trimethoprim__dfrA17	aminoglycoside__aadA	sulfonamide__sul1	macrolide-lincosamide-streptogramin__mphA	macrolide-lincosamide-streptogramin__ermC	macrolide-lincosamide-streptogramin__ermB
NZ_CP025142.1	Conjugative plasmids	2017	Enterobacteriaceae	0
NZ_CP025403.1	Conjugative plasmids	2017	Enterobacteriaceae	0
NZ_CP021938.1	Conjugative plasmids	2017	Enterobacteriaceae	0
NZ_CP019238.1	Conjugative plasmids	2017	Comamonadaceae	0
NZ_CP024285.1	Conjugative plasmids	2017	Enterobacteriaceae	4	aminoglycoside__aadA	aminoglycoside__aac(3)-VI	sulfonamide__sul1	tetracycline__tetA
NZ_CP022549.1	Conjugative plasmids	2017	Sphingomonadaceae	0
NZ_CP022157.1	Conjugative plasmids	2017	Enterobacteriaceae	2	aminoglycoside__rmtB	beta-lactam__TEM-1
NZ_CP020851.1	Conjugative plasmids	2017	Enterobacteriaceae	2	aminoglycoside__aph(3'')-I	aminoglycoside__aph(6)-I
NZ_AP017622.1	Conjugative plasmids	2017	Enterobacteriaceae	1	colistin__MCR-1
NZ_CP021813.1	Conjugative plasmids	2017	Rhizobiaceae	0
NZ_CP021128.1	Conjugative plasmids	2017	Rhizobiaceae	0
NZ_CP011165.1	Conjugative plasmids	2017	Xanthomonadaceae	0
NZ_CP018992.1	Conjugative plasmids	2017	Enterobacteriaceae	2	beta-lactam__KPC-3	beta-lactam__TEM-1
NZ_CP017473.1	Conjugative plasmids	2017	Enterobacteriaceae	0
NZ_CP022349.1	Conjugative plasmids	2017	Enterobacteriaceae	1	beta-lactam__KPC-2
NZ_CP024481.1	Conjugative plasmids	2017	Enterobacteriaceae	0
NZ_CP023354.1	Conjugative plasmids	2017	Enterobacteriaceae	0
NZ_CP020934.1	Conjugative plasmids	2017	Enterobacteriaceae	6	bleomycin__bleomycin resistance protein	trimethoprim__dfrA17	sulfonamide__sul2	aminoglycoside__aph(3'')-I	aminoglycoside__aph(6)-I	aminoglycoside__aph(3')-I
NZ_CP023348.1	Conjugative plasmids	2017	Enterobacteriaceae	0
NZ_CP023943.1	Conjugative plasmids	2017	Enterobacteriaceae	7	chloramphenicol__chloramphenicol exporter	beta-lactam__CTX-M-129	chloramphenicol__catA	aminoglycoside__aac(6')-I	rifamycin__ADP-ribosylating transferase_arr	aminoglycoside__aadA	sulfonamide__sul1
NZ_CP024835.1	Conjugative plasmids	2017	Enterobacteriaceae	3	rifamycin__ADP-ribosylating transferase_arr	quinolone__qnrB	beta-lactam__OXA-9
NZ_CP024508.1	Conjugative plasmids	2017	Enterobacteriaceae	8	sulfonamide__sul2	aminoglycoside__aph(3'')-I	aminoglycoside__aph(6)-I	beta-lactam__TEM-1	beta-lactam__CTX-M-15	trimethoprim__dfrA14	quinolone__qnrB	beta-lactam__OXA-9
NZ_CP018656.1	Conjugative plasmids	2017	Enterobacteriaceae	7	beta-lactam__TEM-1	aminoglycoside__aph(6)-I	aminoglycoside__aph(3'')-I	tetracycline__tetB	tetracycline__tetC	tetracycline__tetD	chloramphenicol__catA
NZ_CP022574.1	Conjugative plasmids	2017	Enterobacteriaceae	3	beta-lactam__TEM-1	aminoglycoside__aph(3')-I	beta-lactam__KPC-2
NZ_CP022166.1	Conjugative plasmids	2017	Enterobacteriaceae	6	trimethoprim__dfrA14	tetracycline__tetA	beta-lactam__TEM-1	aminoglycoside__aph(6)-I	aminoglycoside__aph(3'')-I	sulfonamide__sul2
NZ_CP024564.1	Conjugative plasmids	2017	Enterobacteriaceae	5	trimethoprim__dfrA12	aminoglycoside__aadA	sulfonamide__sul1	tetracycline__tetA	beta-lactam__TEM-1
NZ_CP020111.1	Conjugative plasmids	2017	Enterobacteriaceae	1	beta-lactam__SHV-5
NZ_CP019016.1	Conjugative plasmids	2017	Enterobacteriaceae	0
NZ_CP019001.1	Conjugative plasmids	2017	Enterobacteriaceae	12	macrolide-lincosamide-streptogramin__mphA	sulfonamide__sul1	chloramphenicol__chloramphenicol exporter	tetracycline__tetracycline_resistance_protein	aminoglycoside__aph(6)-I	aminoglycoside__aph(3'')-I	sulfonamide__sul2	beta-lactam__CMY-2	macrolide-lincosamide-streptogramin__mphA	tetracycline__tetB	tetracycline__tetC	beta-lactam__KPC-2
NZ_CP021686.1	Conjugative plasmids	2017	Enterobacteriaceae	2	tetracycline__tetA	macrolide-lincosamide-streptogramin__mphA
NZ_CP023489.1	Conjugative plasmids	2017	Enterobacteriaceae	0
NZ_CP023707.1	Conjugative plasmids	2017	Hafniaceae	0
NZ_CP013423.1	Conjugative plasmids	2017	Burkholderiaceae	0
NZ_CP018977.1	Conjugative plasmids	2017	Enterobacteriaceae	3	beta-lactam__KPC-2	sulfonamide__sul1	trimethoprim__dfrA21
NZ_CP018963.1	Conjugative plasmids	2017	Enterobacteriaceae	1	beta-lactam__KPC-2
NZ_CP024462.1	Conjugative plasmids	2017	Enterobacteriaceae	1	colistin__MCR-1
NZ_CP019841.1	Conjugative plasmids	2017	Enterobacteriaceae	0
NZ_CP023358.1	Conjugative plasmids	2017	Enterobacteriaceae	0
NZ_CP021692.1	Conjugative plasmids	2017	Enterobacteriaceae	1	beta-lactam__NDM-5
NZ_CP021809.1	Conjugative plasmids	2017	Rhizobiaceae	1	aminoglycoside__aac(3)-II
NZ_CP021695.1	Conjugative plasmids	2017	Morganellaceae	8	sulfonamide__sul2	chloramphenicol__floR	aminoglycoside__aph(3')-I	sulfonamide__sul2	beta-lactam__KPC-6	sulfonamide__sul1	aminoglycoside__aadA	trimethoprim__dfrA17
NZ_CP015388.1	Conjugative plasmids	2017	Enterobacteriaceae	6	aminoglycoside__aac(6')-I	beta-lactam__OXA-1	chloramphenicol__catB	beta-lactam__CTX-M-15	beta-lactam__TEM-1	tetracycline__tetA
NZ_CP023895.1	Conjugative plasmids	2017	Enterobacteriaceae	7	macrolide-lincosamide-streptogramin__mphA	beta-lactam__TEM-1	aminoglycoside__rmtB	beta-lactam__NDM-5	sulfonamide__sul1	aminoglycoside__aadA	trimethoprim__dfrA12
NZ_CP019908.1	Conjugative plasmids	2017	Enterobacteriaceae	0
NZ_CP018975.1	Conjugative plasmids	2017	Enterobacteriaceae	2	beta-lactam__TEM-1	beta-lactam__CTX-M-15
NZ_CP018918.1	Conjugative plasmids	2017	Yersiniaceae	0
NZ_CP014690.1	Conjugative plasmids	2017	Acetobacteraceae	0
NZ_CP023450.1	Conjugative plasmids	2017	Sphingomonadaceae	0
NZ_CP024254.1	Conjugative plasmids	2017	Enterobacteriaceae	4	tetracycline__tetD	tetracycline__tetC	tetracycline__tetB	sulfonamide__sul2
NZ_CP022277.1	Conjugative plasmids	2017	Enterobacteriaceae	0
NZ_CP024261.1	Conjugative plasmids	2017	Enterobacteriaceae	0
NZ_CP025145.1	Conjugative plasmids	2017	Enterobacteriaceae	0
NZ_CP024483.1	Conjugative plasmids	2017	Enterobacteriaceae	12	sulfonamide__sul2	aminoglycoside__aph(3'')-I	aminoglycoside__aph(6)-I	beta-lactam__TEM-1	beta-lactam__CTX-M-15	chloramphenicol__catB	beta-lactam__OXA-1	aminoglycoside__aac(6')-I	tetracycline__tetA	beta-lactam__OXA-9	quinolone__qnrB	trimethoprim__dfrA14
NZ_CP023389.1	Conjugative plasmids	2017	Enterobacteriaceae	0
NZ_CP021134.1	Conjugative plasmids	2017	Pseudomonadaceae	0
NZ_CP024861.1	Conjugative plasmids	2017	Enterobacteriaceae	0
NZ_CP013784.1	Conjugative plasmids	2017	Piscirickettsiaceae	0
NZ_CP024587.1	Conjugative plasmids	2017	Acetobacteraceae	0
NZ_CP017992.1	Conjugative plasmids	2017	Enterobacteriaceae	0
NZ_CP022431.1	Conjugative plasmids	2017	Erwiniaceae	0
NZ_LT855377.1	Conjugative plasmids	2017	Enterobacteriaceae	0
NZ_CP015386.1	Conjugative plasmids	2017	Enterobacteriaceae	5	aminoglycoside__aph(3')-I	macrolide-lincosamide-streptogramin__mphA	sulfonamide__sul1	aminoglycoside__aadA	trimethoprim__dfrA12
NZ_CP009886.1	Conjugative plasmids	2017	Xanthomonadaceae	0
NZ_CP020072.1	Conjugative plasmids	2017	Enterobacteriaceae	6	aminoglycoside__aph(3')-I	macrolide-lincosamide-streptogramin__mphA	sulfonamide__sul1	aminoglycoside__aadA	trimethoprim__dfrA12	chloramphenicol__catA
NZ_AP017656.1	Conjugative plasmids	2017	Sphingomonadaceae	0
NZ_CP022698.1	Conjugative plasmids	2017	Enterobacteriaceae	2	beta-lactam__TEM-1	beta-lactam__KPC-2
NZ_CP022994.1	Conjugative plasmids	2017	Burkholderiaceae	0
NZ_CP019446.1	Conjugative plasmids	2017	Enterobacteriaceae	0
NZ_CP021827.1	Conjugative plasmids	2017	Rhizobiaceae	0
NZ_CP020594.1	Conjugative plasmids	2017	Moraxellaceae	2	aminoglycoside__aph(3')-I	beta-lactam__OXA-23
NZ_CP024827.1	Conjugative plasmids	2017	Enterobacteriaceae	8	aminoglycoside__aph(3')-I	chloramphenicol__catA	trimethoprim__dfrA14	sulfonamide__sul2	aminoglycoside__aph(3'')-I	aminoglycoside__aph(6)-I	beta-lactam__TEM-1	beta-lactam__CTX-M-55
NZ_CP015395.1	Conjugative plasmids	2017	Enterobacteriaceae	2	beta-lactam__TEM-1	beta-lactam__KPC-2
NZ_CP023544.1	Conjugative plasmids	2017	Campylobacteraceae	4	aminoglycoside__aph(2'')-Ie	tetracycline__tetM	aminoglycoside__aadE	aminoglycoside__aph(3''')-III
NZ_CP021370.1	Conjugative plasmids	2017	Comamonadaceae	0
NZ_CP021203.1	Conjugative plasmids	2017	Enterobacteriaceae	8	macrolide-lincosamide-streptogramin__mphA	aminoglycoside__aac(3)-II	macrolide-lincosamide-streptogramin__ermC	beta-lactam__CTX-M-15	macrolide-lincosamide-streptogramin__ermB	sulfonamide__sul1	trimethoprim__dfrA17	aminoglycoside__aadA
NZ_CP023373.1	Conjugative plasmids	2017	Enterobacteriaceae	0
NZ_CP022177.1	Conjugative plasmids	2017	Aeromonadaceae	0
NZ_CP023376.1	Conjugative plasmids	2017	Enterobacteriaceae	1	beta-lactam__CMY-2
NZ_CP024714.1	Conjugative plasmids	2017	Pseudomonadaceae	0
NZ_CP022824.1	Conjugative plasmids	2017	Enterobacteriaceae	0
NZ_CP025148.1	Conjugative plasmids	2017	Enterobacteriaceae	1	beta-lactam__KPC-2
NZ_CP021687.1	Conjugative plasmids	2017	Enterobacteriaceae	3	beta-lactam__NDM-4	aminoglycoside__aadA	aminoglycoside__aac(6')-I
NZ_CP022992.1	Conjugative plasmids	2017	Burkholderiaceae	0
NZ_CP015393.1	Conjugative plasmids	2017	Enterobacteriaceae	2	chloramphenicol__catA	macrolide-lincosamide-streptogramin__mphA
NZ_CP020444.2	Conjugative plasmids	2017	Rhodobacteraceae	0
NZ_CP022350.1	Conjugative plasmids	2017	Enterobacteriaceae	2	sulfonamide__sul1	beta-lactam__NDM-4
NZ_CP021542.1	Conjugative plasmids	2017	Enterobacteriaceae	1	beta-lactam__SHV-5
NZ_CP021536.1	Conjugative plasmids	2017	Enterobacteriaceae	8	beta-lactam__CTX-M-15	aminoglycoside__aac(3)-II	beta-lactam__TEM-1	beta-lactam__CMY-6	aminoglycoside__aac(6')-I	sulfonamide__sul1	beta-lactam__NDM-4	sulfonamide__sul1
NZ_CP020924.1	Conjugative plasmids	2017	Enterobacteriaceae	0
NZ_CP021713.1	Conjugative plasmids	2017	Enterobacteriaceae	6	aminoglycoside__aph(3')-I	macrolide-lincosamide-streptogramin__mphA	sulfonamide__sul1	aminoglycoside__aadA	trimethoprim__dfrA12	chloramphenicol__catA
NZ_CP018643.1	Conjugative plasmids	2017	Enterobacteriaceae	6	tetracycline__tetA	beta-lactam__TEM-1	aminoglycoside__aph(3'')-I	aminoglycoside__aph(6)-I	aminoglycoside__aph(3'')-I	aminoglycoside__aph(6)-I
NZ_CP021847.1	Conjugative plasmids	2017	Enterobacteriaceae	4	aminoglycoside__aadA	sulfonamide__sul3	aminoglycoside__aadA	beta-lactam__TEM-1
NZ_CP024461.1	Conjugative plasmids	2017	Enterobacteriaceae	4	quinolone__qnrS	beta-lactam__CTX-M-55	beta-lactam__TEM-1	tetracycline__tetA
NZ_CP024529.1	Conjugative plasmids	2017	Enterobacteriaceae	8	beta-lactam__IMP-4	chloramphenicol__catB	sulfonamide__sul1	macrolide-lincosamide-streptogramin__mphA	aminoglycoside__aac(3)-II	sulfonamide__sul1	tetracycline__tetA	beta-lactam__TEM-1
NZ_CP010640.1	Conjugative plasmids	2017	Rhodobacteraceae	0
NZ_CP018792.1	Conjugative plasmids	2017	Campylobacteraceae	0
NZ_CP021216.1	Conjugative plasmids	2017	Rhizobiaceae	0
NZ_CP015617.1	Conjugative plasmids	2017	Moraxellaceae	3	aminoglycoside__aph(3'')-I	aminoglycoside__aph(6)-I	aminoglycoside__aph(3')-I
NZ_AP017970.1	Conjugative plasmids	2017	Fusobacteriaceae	0
NZ_CP021208.1	Conjugative plasmids	2017	Enterobacteriaceae	1	beta-lactam__CTX-M-55
NZ_CP023897.1	Conjugative plasmids	2017	Enterobacteriaceae	2	beta-lactam__OXA-181	quinolone__qnrS
NZ_CP024713.1	Conjugative plasmids	2017	Pseudomonadaceae	2	aminoglycoside__aph(3'')-I	aminoglycoside__aph(6)-I
NZ_CP021022.1	Conjugative plasmids	2017	Xanthomonadaceae	0
NZ_CP021787.1	Conjugative plasmids	2017	Moraxellaceae	1	beta-lactam__OXA-23
NZ_CP024833.1	Conjugative plasmids	2017	Enterobacteriaceae	1	beta-lactam__NDM-7
NZ_CP021369.1	Conjugative plasmids	2017	Comamonadaceae	0
NZ_CP019207.1	Conjugative plasmids	2017	Enterobacteriaceae	0
CP012113.1	Conjugative plasmids	2017	Enterobacteriaceae	0
NZ_CP021841.1	Conjugative plasmids	2017	Enterobacteriaceae	3	aminoglycoside__aadA	aminoglycoside__aac(3)-II	beta-lactam__CMY-111
NZ_CP014801.1	Conjugative plasmids	2017	Rhodobacteraceae	0
MF116002.1	Conjugative plasmids	2017	unknown	10	beta-lactam__CTX-M-15	chloramphenicol__catB	beta-lactam__OXA-1	aminoglycoside__aac(6')-I	tetracycline__tetA	beta-lactam__OXA-9	quinolone__qnrB	trimethoprim__dfrA14	sulfonamide__sul2	aminoglycoside__aph(6)-I
NZ_LT900339.1	Conjugative plasmids	2017	Acetobacteraceae	0
NZ_CP024583.1	Conjugative plasmids	2017	Acetobacteraceae	0
NZ_LT838201.1	Conjugative plasmids	2017	Enterobacteriaceae	1	colistin__MCR-1
NZ_CP021753.1	Conjugative plasmids	2017	Enterobacteriaceae	2	aminoglycoside__aac(6')-I	beta-lactam__TEM-156
NZ_CP024286.1	Conjugative plasmids	2017	Enterobacteriaceae	0
NZ_AP017619.1	Conjugative plasmids	2017	Enterobacteriaceae	1	colistin__MCR-1
NZ_CP023959.1	Conjugative plasmids	2017	Enterobacteriaceae	9	aminoglycoside__aadA	trimethoprim__dfrA12	beta-lactam__TEM-1	quinolone__qepA	beta-lactam__NDM-5	sulfonamide__sul1	tetracycline__tetB	tetracycline__tetC	tetracycline__tetD
NZ_CP017850.1	Conjugative plasmids	2017	Enterobacteriaceae	3	beta-lactam__NDM-4	aminoglycoside__aadA	aminoglycoside__aph(3')-I
NZ_AP017613.1	Conjugative plasmids	2017	Enterobacteriaceae	2	aminoglycoside__aph(3')-I	tetracycline__tetA
NZ_CP018361.1	Conjugative plasmids	2017	Enterobacteriaceae	0
NZ_CP020836.1	Conjugative plasmids	2017	Enterobacteriaceae	0
NZ_CP019180.1	Conjugative plasmids	2017	Enterobacteriaceae	0
NZ_CP013789.1	Conjugative plasmids	2017	Piscirickettsiaceae	0
NZ_CP022669.1	Conjugative plasmids	2017	Rhizobiaceae	0
NZ_CP020088.1	Conjugative plasmids	2017	Enterobacteriaceae	2	quinolone__qnrS	beta-lactam__TEM-1
CP022458.1	Conjugative plasmids	2017	Enterobacteriaceae	0
NZ_CP021289.1	Conjugative plasmids	2017	Enterobacteriaceae	3	aminoglycoside__aadA	sulfonamide__sul1	beta-lactam__TEM-1
NZ_CP021468.1	Conjugative plasmids	2017	Acetobacteraceae	0
NZ_CP020047.1	Conjugative plasmids	2017	unknown	0
NZ_CP024816.1	Conjugative plasmids	2017	Enterobacteriaceae	11	beta-lactam__TEM-1	tetracycline__tetD	tetracycline__tetC	tetracycline__tetB	aminoglycoside__aac(3)-II	macrolide-lincosamide-streptogramin__ermB	macrolide-lincosamide-streptogramin__ermC	macrolide-lincosamide-streptogramin__mphA	sulfonamide__sul1	aminoglycoside__aadA	trimethoprim__dfrA17
NZ_CP019193.1	Conjugative plasmids	2017	Enterobacteriaceae	0
NZ_CP023380.1	Conjugative plasmids	2017	Enterobacteriaceae	2	beta-lactam__TEM-190	trimethoprim__dfrA1
NZ_CP018990.1	Conjugative plasmids	2017	Enterobacteriaceae	5	tetracycline__tetA	macrolide-lincosamide-streptogramin__mphA	sulfonamide__sul1	aminoglycoside__aadA	trimethoprim__dfrA17
NZ_CP022152.1	Conjugative plasmids	2017	Enterobacteriaceae	0
NZ_CP024828.1	Conjugative plasmids	2017	Enterobacteriaceae	2	beta-lactam__NDM-4	beta-lactam__SHV-5
NZ_CP023356.1	Conjugative plasmids	2017	Enterobacteriaceae	1	beta-lactam__CMY-2
NZ_CP024814.1	Conjugative plasmids	2017	Enterobacteriaceae	1	beta-lactam__NDM-4
NZ_CP024247.1	Conjugative plasmids	2017	Enterobacteriaceae	5	sulfonamide__sul2	tetracycline__tetD	tetracycline__tetC	tetracycline__tetB	aminoglycoside__aadA
NZ_CP021720.1	Conjugative plasmids	2017	Enterobacteriaceae	1	beta-lactam__NDM-4
NZ_CP017286.1	Conjugative plasmids	2017	Enterobacteriaceae	0
NZ_CP010683.1	Conjugative plasmids	2017	Rhodobacteraceae	0
NZ_CP017322.1	Conjugative plasmids	2017	Xanthomonadaceae	0
NZ_CP017943.1	Conjugative plasmids	2017	Phyllobacteriaceae	0
NZ_CP024516.1	Conjugative plasmids	2017	Enterobacteriaceae	6	sulfonamide__sul2	aminoglycoside__aph(3'')-I	aminoglycoside__aph(6)-I	beta-lactam__TEM-1	beta-lactam__CTX-M-15	trimethoprim__dfrA14
CP014296.1	Conjugative plasmids	2017	Enterobacteriaceae	3	macrolide-lincosamide-streptogramin__mphA	sulfonamide__sul1	rifamycin__ADP-ribosylating transferase_arr
NZ_AP017611.1	Conjugative plasmids	2017	Enterobacteriaceae	0
NZ_CP019036.1	Conjugative plasmids	2017	Oxalobacteraceae	0
NZ_CP020904.1	Conjugative plasmids	2017	Enterobacteriaceae	9	chloramphenicol__catB	beta-lactam__OXA-1	aminoglycoside__aac(6')-I	aminoglycoside__aac(3)-II	beta-lactam__CTX-M-15	aminoglycoside__aac(6')-I	aminoglycoside__aadA	beta-lactam__OXA-9	beta-lactam__TEM-1
CP021182.1	Conjugative plasmids	2017	Sphingomonadaceae	0
NZ_CP021835.1	Conjugative plasmids	2017	Enterobacteriaceae	7	chloramphenicol__floR	sulfonamide__sul2	beta-lactam__KPC-2	sulfonamide__sul1	aminoglycoside__aac(6')-I	aminoglycoside__ant(2'')-I	beta-lactam__TEM-1
NZ_CP019483.1	Conjugative plasmids	2017	Rhizobiaceae	0
MF554641.1	Conjugative plasmids	2017	unknown	11	beta-lactam__TEM-1	aminoglycoside__rmtB	beta-lactam__CMY-2	macrolide-lincosamide-streptogramin__mphA	beta-lactam__NDM-5	sulfonamide__sul1	aminoglycoside__aadA	trimethoprim__dfrA12	tetracycline__tetB	tetracycline__tetC	tetracycline__tetD
NZ_CP007752.1	Conjugative plasmids	2017	Campylobacteraceae	2	aminoglycoside__aph(3''')-III	tetracycline__tetM
NZ_LT882487.1	Conjugative plasmids	2017	Enterobacteriaceae	3	quinolone__qnrS	beta-lactam__TEM-1	beta-lactam__CTX-M-15
NZ_CP025329.1	Conjugative plasmids	2017	Enterobacteriaceae	4	aminoglycoside__aph(6)-I	aminoglycoside__aph(3'')-I	tetracycline__tetA	tetracycline__tetA
NZ_CP022125.1	Conjugative plasmids	2017	Enterobacteriaceae	2	macrolide-lincosamide-streptogramin__mphA	tetracycline__tetA
NZ_CP024840.1	Conjugative plasmids	2017	Enterobacteriaceae	9	trimethoprim__dfrA12	aminoglycoside__aadA	sulfonamide__sul1	beta-lactam__NDM-5	aminoglycoside__rmtB	beta-lactam__TEM-1	macrolide-lincosamide-streptogramin__mphA	macrolide-lincosamide-streptogramin__ermC	macrolide-lincosamide-streptogramin__ermB
NZ_CP021031.1	Conjugative plasmids	2017	Rhizobiaceae	0
NZ_CP017760.1	Conjugative plasmids	2017	Burkholderiaceae	0
NZ_CP024825.1	Conjugative plasmids	2017	Enterobacteriaceae	1	beta-lactam__NDM-5
NZ_CP024230.1	Conjugative plasmids	2017	Enterobacteriaceae	1	quinolone__qnrS
NZ_CP015387.1	Conjugative plasmids	2017	Enterobacteriaceae	9	beta-lactam__KPC-3	aminoglycoside__aac(6')-I	aminoglycoside__aadA	beta-lactam__OXA-9	beta-lactam__TEM-1	aminoglycoside__aph(6)-I	aminoglycoside__aph(3'')-I	sulfonamide__sul2	trimethoprim__dfrA14
NZ_CP019444.1	Conjugative plasmids	2017	Enterobacteriaceae	3	beta-lactam__NDM-5	macrolide-lincosamide-streptogramin__mphA	beta-lactam__TEM-1
NZ_CP021204.1	Conjugative plasmids	2017	Enterobacteriaceae	1	beta-lactam__TEM-1
NZ_CP023542.1	Conjugative plasmids	2017	Enterobacteriaceae	0
NZ_CP019561.1	Conjugative plasmids	2017	Enterobacteriaceae	1	tetracycline__tetA
NZ_CP021738.1	Conjugative plasmids	2017	Enterobacteriaceae	1	beta-lactam__NDM-5
NZ_CP021544.1	Conjugative plasmids	2017	Enterobacteriaceae	6	aminoglycoside__aph(3')-I	macrolide-lincosamide-streptogramin__mphA	sulfonamide__sul1	aminoglycoside__aadA	trimethoprim__dfrA12	chloramphenicol__catA
NZ_CP021959.1	Conjugative plasmids	2017	Enterobacteriaceae	1	beta-lactam__CTX-M-15
NZ_CP017222.1	Conjugative plasmids	2017	Enterobacteriaceae	1	beta-lactam__TEM-1
NZ_CP024852.1	Conjugative plasmids	2017	Enterobacteriaceae	14	beta-lactam__CTX-M-14	sulfonamide__sul1	chloramphenicol__cmlA	aminoglycoside__aac(6')-I	aminoglycoside__aac(3)-II	macrolide-lincosamide-streptogramin__mphA	sulfonamide__sul1	aminoglycoside__aadA	trimethoprim__dfrA17	beta-lactam__TEM-1	tetracycline__tetA	aminoglycoside__aph(6)-I	aminoglycoside__aph(3'')-I	sulfonamide__sul2
NZ_CP024290.1	Conjugative plasmids	2017	Enterobacteriaceae	0
NZ_CP021125.1	Conjugative plasmids	2017	Rhizobiaceae	0
NZ_CP023144.1	Conjugative plasmids	2017	Enterobacteriaceae	0
NZ_CP022660.1	Conjugative plasmids	2017	Enterobacteriaceae	0
NZ_CP022697.1	Conjugative plasmids	2017	Enterobacteriaceae	4	sulfonamide__sul2	chloramphenicol__catA	tetracycline__tetD	beta-lactam__TEM-1
NZ_CP018978.1	Conjugative plasmids	2017	Enterobacteriaceae	2	beta-lactam__TEM-1	tetracycline__tetA
NZ_CP020456.1	Conjugative plasmids	2017	Vibrionaceae	0
NZ_CP018956.1	Conjugative plasmids	2017	Enterobacteriaceae	7	beta-lactam__TEM-1	aminoglycoside__ant(2'')-I	aminoglycoside__aac(6')-I	sulfonamide__sul1	beta-lactam__KPC-2	sulfonamide__sul2	chloramphenicol__floR
NZ_CP021843.1	Conjugative plasmids	2017	Enterobacteriaceae	4	aminoglycoside__aadA	sulfonamide__sul3	aminoglycoside__aadA	beta-lactam__TEM-1
NZ_CP019439.1	Conjugative plasmids	2017	Rhodobacteraceae	0
NZ_CP025038.1	Conjugative plasmids	2017	Enterobacteriaceae	4	sulfonamide__sul1	aminoglycoside__aadA	trimethoprim__dfrA12	chloramphenicol__catA
NZ_CP021952.1	Conjugative plasmids	2017	Enterobacteriaceae	9	beta-lactam__CMY-6	aminoglycoside__aac(6')-I	sulfonamide__sul1	beta-lactam__SHV	aminoglycoside__aac(3)-II	sulfonamide__sul1	beta-lactam__NDM-4	quinolone__qnrB	beta-lactam__OXA-9
NZ_CP025006.1	Conjugative plasmids	2017	Enterobacteriaceae	1	beta-lactam__KPC-2
NZ_CP022452.1	Conjugative plasmids	2017	Enterobacteriaceae	1	colistin__MCR-1
NZ_LT221037.1	Conjugative plasmids	2017	Yersiniaceae	7	sulfonamide__sul2	aminoglycoside__aph(3'')-I	aminoglycoside__aph(6)-I	beta-lactam__TEM-1	chloramphenicol__catA	tetracycline__tetD	trimethoprim__dfrA14
CP014298.1	Conjugative plasmids	2017	Enterobacteriaceae	3	beta-lactam__CTX-M	aminoglycoside__aac(6')-I	chloramphenicol__catB
NZ_CP020923.1	Conjugative plasmids	2017	Enterobacteriaceae	0
NZ_CP022170.1	Conjugative plasmids	2017	Aeromonadaceae	13	chloramphenicol__chloramphenicol exporter	multidrug__mexD	aminoglycoside__aac(6')-I	chloramphenicol__cmlA	beta-lactam__OXA-10	aminoglycoside__aadA	trimethoprim__dfrA14	aminoglycoside__aac(6')-I	aminoglycoside__aac(6')-I	beta-lactam__OXA-1	chloramphenicol__catB	sulfonamide__sul1	tetracycline__tetE
NZ_CP023534.1	Conjugative plasmids	2017	Enterobacteriaceae	2	beta-lactam__TEM-1	beta-lactam__CTX-M-15
NZ_CP022492.1	Conjugative plasmids	2017	Enterobacteriaceae	0
NZ_CP023379.1	Conjugative plasmids	2017	Enterobacteriaceae	0
NZ_CP023816.1	Conjugative plasmids	2017	Enterobacteriaceae	15	beta-lactam__TEM-95	beta-lactam__TEM-1	macrolide-lincosamide-streptogramin__mphA	sulfonamide__sul1	aminoglycoside__aadA	trimethoprim__dfrA17	beta-lactam__CTX-M-15	aminoglycoside__aph(6)-I	aminoglycoside__aph(3'')-I	sulfonamide__sul2	aminoglycoside__aac(3)-II	tetracycline__tetB	tetracycline__tetC	tetracycline__tetD	tetracycline__tetA
NZ_CP021880.1	Conjugative plasmids	2017	Enterobacteriaceae	12	aminoglycoside__aac(6')-I	beta-lactam__OXA-1	chloramphenicol__catB	aminoglycoside__aac(3)-II	beta-lactam__CTX-M-15	trimethoprim__dfrA17	aminoglycoside__aadA	sulfonamide__sul1	macrolide-lincosamide-streptogramin__mphA	tetracycline__tetB	tetracycline__tetC	tetracycline__tetD
CP021184.1	Conjugative plasmids	2017	Sphingomonadaceae	0
NZ_CP021534.1	Conjugative plasmids	2017	Enterobacteriaceae	1	beta-lactam__NDM-7
NZ_CP025010.1	Conjugative plasmids	2017	Enterobacteriaceae	4	beta-lactam__TEM-1	aminoglycoside__aac(6')-I	aminoglycoside__aadA	beta-lactam__KPC-2
NZ_CP020066.1	Conjugative plasmids	2017	Enterobacteriaceae	4	trimethoprim__dfrA14	beta-lactam__KPC-3	aminoglycoside__aac(6')-I	aminoglycoside__aadA
NZ_CP025141.1	Conjugative plasmids	2017	Enterobacteriaceae	6	beta-lactam__KPC-2	sulfonamide__sul1	aminoglycoside__aac(6')-I	aminoglycoside__ant(2'')-I	beta-lactam__TEM-1	sulfonamide__sul2
NZ_CP021684.1	Conjugative plasmids	2017	Enterobacteriaceae	4	macrolide-lincosamide-streptogramin__ermB	macrolide-lincosamide-streptogramin__ermC	macrolide-lincosamide-streptogramin__mphA	beta-lactam__TEM-1
NZ_CP021650.1	Conjugative plasmids	2017	Comamonadaceae	0
NZ_CP022747.1	Conjugative plasmids	2017	Sphingomonadaceae	0
NZ_CP020340.1	Conjugative plasmids	2017	Enterobacteriaceae	3	beta-lactam__CTX-M	beta-lactam__TEM-1	aminoglycoside__aac(6')-I
NZ_CP021682.1	Conjugative plasmids	2017	Enterobacteriaceae	1	beta-lactam__NDM-7
NZ_CP021710.1	Conjugative plasmids	2017	Enterobacteriaceae	1	chloramphenicol__catA
NZ_CP018634.1	Conjugative plasmids	2017	Enterobacteriaceae	0
NZ_CP022265.1	Conjugative plasmids	2017	Xanthomonadaceae	0
NZ_CP020589.1	Conjugative plasmids	2017	Moraxellaceae	0
NZ_CP010791.1	Conjugative plasmids	2017	Rhodobacteraceae	0
CP021777.1	Conjugative plasmids	2017	Enterobacteriaceae	0
NZ_LT221038.1	Conjugative plasmids	2017	Yersiniaceae	4	aminoglycoside__aph(3'')-I	aminoglycoside__aph(6)-I	sulfonamide__sul2	tetracycline__tetD
NZ_CP018649.1	Conjugative plasmids	2017	Enterobacteriaceae	3	beta-lactam__TEM-1	aminoglycoside__aph(3'')-I	aminoglycoside__aph(6)-I
NZ_CP018974.1	Conjugative plasmids	2017	Enterobacteriaceae	4	aminoglycoside__aac(6')-I	beta-lactam__OXA-1	chloramphenicol__catB	beta-lactam__KPC-2
NZ_CP010770.1	Conjugative plasmids	2017	Rhodobacteraceae	0
NZ_CP023739.1	Conjugative plasmids	2017	Methylocystaceae	0
NZ_CP009825.1	Conjugative plasmids	2017	Xanthomonadaceae	0
NZ_CP021811.1	Conjugative plasmids	2017	Rhizobiaceae	0
NZ_CP019009.1	Conjugative plasmids	2017	Enterobacteriaceae	10	aminoglycoside__aph(3'')-I	trimethoprim__dfrA17	aminoglycoside__aadA	sulfonamide__sul1	macrolide-lincosamide-streptogramin__mphA	sulfonamide__sul2	aminoglycoside__aac(3)-II	beta-lactam__TEM-1	aminoglycoside__aph(6)-I	tetracycline__tetA
NZ_CP024258.1	Conjugative plasmids	2017	Enterobacteriaceae	0
NZ_CP013795.1	Conjugative plasmids	2017	Piscirickettsiaceae	3	aminoglycoside__aadA	tetracycline__tet31	chloramphenicol__catA
NZ_CP022150.1	Conjugative plasmids	2017	Enterobacteriaceae	1	beta-lactam__OXA-48
NZ_CP020074.1	Conjugative plasmids	2017	Enterobacteriaceae	1	beta-lactam__SHV-5
NZ_CP021798.1	Conjugative plasmids	2017	Rhizobiaceae	0
NZ_CP015390.1	Conjugative plasmids	2017	Enterobacteriaceae	0
NZ_CP021857.1	Conjugative plasmids	2017	Enterobacteriaceae	3	aminoglycoside__aac(6')-I	beta-lactam__SHV-5	beta-lactam__TEM-156
NZ_CP010679.1	Conjugative plasmids	2017	Rhodobacteraceae	0
NZ_CP019199.1	Conjugative plasmids	2017	Enterobacteriaceae	0
NZ_CP020838.1	Conjugative plasmids	2017	Enterobacteriaceae	7	macrolide-lincosamide-streptogramin__mphA	aminoglycoside__aph(3')-I	macrolide-lincosamide-streptogramin__mphA	sulfonamide__sul1	aminoglycoside__aadA	trimethoprim__dfrA12	chloramphenicol__catA
NZ_CP017230.1	Conjugative plasmids	2017	Campylobacteraceae	1	tetracycline__tetO
NZ_CP018638.1	Conjugative plasmids	2017	Enterobacteriaceae	2	beta-lactam__OXA-2	sulfonamide__sul1
NZ_CP018921.1	Conjugative plasmids	2017	Yersiniaceae	0
NZ_CP021541.1	Conjugative plasmids	2017	Enterobacteriaceae	3	tetracycline__tetD	beta-lactam__SHV-5	beta-lactam__TEM-1
NZ_CP023355.1	Conjugative plasmids	2017	Enterobacteriaceae	0
NZ_CP021546.1	Conjugative plasmids	2017	Enterobacteriaceae	2	beta-lactam__KPC-3	beta-lactam__TEM-1
NZ_CP019182.1	Conjugative plasmids	2017	Enterobacteriaceae	0
NZ_CP020480.1	Conjugative plasmids	2017	Campylobacteraceae	0
NZ_CP022693.2	Conjugative plasmids	2017	Enterobacteriaceae	2	beta-lactam__TEM-1	beta-lactam__KPC-2
NZ_CP010675.1	Conjugative plasmids	2017	Rhodobacteraceae	0
NZ_CP024543.1	Conjugative plasmids	2017	Enterobacteriaceae	0
NZ_CP023365.1	Conjugative plasmids	2017	Enterobacteriaceae	1	beta-lactam__CMY-2
NZ_AP017657.1	Conjugative plasmids	2017	Sphingomonadaceae	0
NZ_CP018950.1	Conjugative plasmids	2017	Enterobacteriaceae	0
NZ_CP023065.1	Conjugative plasmids	2017	Rhizobiaceae	0
CP014292.1	Conjugative plasmids	2017	Moraxellaceae	1	aminoglycoside__aph(3')-I
NZ_CP007449.1	Conjugative plasmids	2017	Yersiniaceae	0
NZ_CP021154.1	Conjugative plasmids	2017	Vibrionaceae	0
NZ_CP022118.1	Conjugative plasmids	2017	Enterobacteriaceae	1	multidrug__mdtF
NZ_CP023372.1	Conjugative plasmids	2017	Enterobacteriaceae	1	tetracycline__tetA
NZ_CP020775.1	Conjugative plasmids	2017	Campylobacteraceae	2	tetracycline__tetO	aminoglycoside__aph(3''')-III
NZ_CP016879.1	Conjugative plasmids	2017	Xanthomonadaceae	0
NZ_CP022156.1	Conjugative plasmids	2017	Enterobacteriaceae	0
NZ_CP023916.1	Conjugative plasmids	2017	Enterobacteriaceae	5	chloramphenicol__catB	beta-lactam__OXA-1	aminoglycoside__aac(6')-I	beta-lactam__TEM-1	beta-lactam__CTX-M-15
NZ_CP022176.1	Conjugative plasmids	2017	Aeromonadaceae	13	aminoglycoside__aac(3)-II	aminoglycoside__aph(3'')-I	aminoglycoside__aph(6)-I	trimethoprim__dfrA5	sulfonamide__sul1	chloramphenicol__chloramphenicol exporter	aminoglycoside__aac(6')-I	beta-lactam__OXA-1	chloramphenicol__catB	rifamycin__ADP-ribosylating transferase_arr	sulfonamide__sul1	macrolide-lincosamide-streptogramin__mphA	aminoglycoside__aph(3')-I
NZ_CP023071.1	Conjugative plasmids	2017	Rhizobiaceae	0
NZ_CP022078.1	Conjugative plasmids	2017	Campylobacteraceae	1	tetracycline__tetO
NZ_CP024244.1	Conjugative plasmids	2017	Enterobacteriaceae	0
NZ_CP022748.1	Conjugative plasmids	2017	Sphingomonadaceae	0
NZ_CP024509.1	Conjugative plasmids	2017	Enterobacteriaceae	0
NZ_CP020344.1	Conjugative plasmids	2017	Enterobacteriaceae	6	trimethoprim__dfrA14	quinolone__qnrS	beta-lactam__TEM-1	chloramphenicol__catA	tetracycline__tetA	tetracycline__tetA
NZ_CP023384.1	Conjugative plasmids	2017	Enterobacteriaceae	0
NZ_CP021936.1	Conjugative plasmids	2017	Enterobacteriaceae	5	beta-lactam__CMY-6	aminoglycoside__aac(6')-I	sulfonamide__sul1	aminoglycoside__rmtC	beta-lactam__NDM-4
NZ_CP017759.1	Conjugative plasmids	2017	Burkholderiaceae	0
NZ_CP017633.1	Conjugative plasmids	2017	Enterobacteriaceae	7	beta-lactam__CTX-M-55	beta-lactam__TEM-1	sulfonamide__sul2	aminoglycoside__aph(3'')-I	aminoglycoside__aph(6)-I	tetracycline__tetracycline_resistance_protein	chloramphenicol__chloramphenicol exporter
NZ_CP021156.1	Conjugative plasmids	2017	Vibrionaceae	0
NZ_CP019297.1	Conjugative plasmids	2017	Vibrionaceae	0
NZ_CP023488.1	Conjugative plasmids	2017	Enterobacteriaceae	8	trimethoprim__dfrA14	tetracycline__tetD	beta-lactam__NDM-4	sulfonamide__sul1	unclassified__16S rRNA methylase	aminoglycoside__aph(6)-I	aminoglycoside__aph(3'')-I	sulfonamide__sul2
NZ_CP018955.1	Conjugative plasmids	2017	Enterobacteriaceae	0
NZ_CP018922.1	Conjugative plasmids	2017	Yersiniaceae	0
NZ_CP019559.1	Conjugative plasmids	2017	Enterobacteriaceae	5	tetracycline__tetB	tetracycline__tetC	tetracycline__tetD	sulfonamide__sul1	aminoglycoside__aadA
NZ_CP024858.1	Conjugative plasmids	2017	Enterobacteriaceae	0
NZ_CP022137.1	Conjugative plasmids	2017	Enterobacteriaceae	0
NZ_CP019905.1	Conjugative plasmids	2017	Enterobacteriaceae	9	beta-lactam__SHV-5	trimethoprim__dfrA12	aminoglycoside__aadA	sulfonamide__sul1	macrolide-lincosamide-streptogramin__mphA	aminoglycoside__aph(3')-I	aminoglycoside__aph(6)-I	aminoglycoside__aph(3'')-I	aminoglycoside__aph(6)-I
NZ_CP024864.1	Conjugative plasmids	2017	Enterobacteriaceae	2	tetracycline__tetA	beta-lactam__TEM-169
NZ_CP019018.1	Conjugative plasmids	2017	Enterobacteriaceae	0
NZ_CP024238.1	Conjugative plasmids	2017	Enterobacteriaceae	0
NZ_CP022036.1	Conjugative plasmids	2017	Enterobacteriaceae	0
NZ_CP024823.1	Conjugative plasmids	2017	Enterobacteriaceae	2	beta-lactam__TEM-1	beta-lactam__CTX-M-55
NZ_CP021830.1	Conjugative plasmids	2017	Rhizobiaceae	0
NZ_CP021217.1	Conjugative plasmids	2017	Rhizobiaceae	0
NZ_CP020338.1	Conjugative plasmids	2017	Enterobacteriaceae	8	tetracycline__tetA	quinolone__qnrS	trimethoprim__dfrA17	aminoglycoside__aadA	sulfonamide__sul1	aminoglycoside__aac(3)-II	macrolide-lincosamide-streptogramin__mphA	beta-lactam__TEM-1
NZ_CP017282.1	Conjugative plasmids	2017	Enterobacteriaceae	0
NZ_CP021150.1	Conjugative plasmids	2017	Vibrionaceae	0
NZ_LT838202.1	Conjugative plasmids	2017	Enterobacteriaceae	1	beta-lactam__OXA-48
NZ_CP022264.1	Conjugative plasmids	2017	Xanthomonadaceae	0
NZ_CP021759.1	Conjugative plasmids	2017	Enterobacteriaceae	1	beta-lactam__NDM-7
NZ_CP025009.1	Conjugative plasmids	2017	Enterobacteriaceae	4	beta-lactam__KPC-2	aminoglycoside__aph(3')-I	aminoglycoside__aac(6')-I	aminoglycoside__aadA
NZ_CP024287.1	Conjugative plasmids	2017	Enterobacteriaceae	2	aminoglycoside__aph(6)-I	aminoglycoside__aph(3'')-I
NZ_CP024854.1	Conjugative plasmids	2017	Enterobacteriaceae	1	beta-lactam__CMY-2
NZ_CP023547.1	Conjugative plasmids	2017	Campylobacteraceae	0
NZ_CP017991.1	Conjugative plasmids	2017	Enterobacteriaceae	0
NZ_CP020593.1	Conjugative plasmids	2017	Moraxellaceae	0
NZ_CP025040.1	Conjugative plasmids	2017	Enterobacteriaceae	2	aminoglycoside__aac(6')-I	beta-lactam__TEM-156
NZ_CP018646.1	Conjugative plasmids	2017	Enterobacteriaceae	3	aminoglycoside__aph(6)-I	aminoglycoside__aph(3'')-I	beta-lactam__TEM-1
NZ_CP022359.1	Conjugative plasmids	2017	Shewanellaceae	11	beta-lactam__SHV	tetracycline__tetA	aminoglycoside__aph(6)-I	aminoglycoside__aph(3'')-I	sulfonamide__sul2	beta-lactam__CTX-M-15	aminoglycoside__aac(3)-II	chloramphenicol__catB	beta-lactam__OXA-1	aminoglycoside__aac(6')-I	tetracycline__tetA
NZ_CP022136.1	Conjugative plasmids	2017	Enterobacteriaceae	0
NZ_CP019026.1	Conjugative plasmids	2017	Enterobacteriaceae	7	sulfonamide__sul1	aminoglycoside__aadA	rifamycin__ADP-ribosylating transferase_arr	aminoglycoside__aac(6')-I	sulfonamide__sul1	beta-lactam__KPC-2	quinolone__qnrB
NZ_CP024652.2	Conjugative plasmids	2017	Enterobacteriaceae	8	beta-lactam__TEM-1	chloramphenicol__catA	aminoglycoside__aph(3')-I	tetracycline__tetB	tetracycline__tetC	tetracycline__tetD	sulfonamide__sul1	aminoglycoside__aadA
NZ_CP020573.1	Conjugative plasmids	2017	Moraxellaceae	0
NZ_CP021946.1	Conjugative plasmids	2017	Enterobacteriaceae	5	tetracycline__tetA	chloramphenicol__chloramphenicol exporter	sulfonamide__sul2	trimethoprim__dfrA14	quinolone__qnrS
CP021901.1	Conjugative plasmids	2017	Enterobacteriaceae	1	beta-lactam__SHV-5
NZ_CP022534.1	Conjugative plasmids	2017	Enterobacteriaceae	0
CP019358.1	Conjugative plasmids	2017	Enterobacteriaceae	1	beta-lactam__CTX-M-55
NZ_CP022351.1	Conjugative plasmids	2017	Enterobacteriaceae	1	beta-lactam__NDM-5
NZ_CP022750.1	Conjugative plasmids	2017	Sphingomonadaceae	0
NZ_CP023546.1	Conjugative plasmids	2017	Campylobacteraceae	4	aminoglycoside__aph(3''')-III	aminoglycoside__aadE	tetracycline__tetM	aminoglycoside__aph(2'')-Ie
NZ_CP010647.1	Conjugative plasmids	2017	Rhodobacteraceae	2	aminoglycoside__aph(6)-I	aminoglycoside__aph(3'')-I
NZ_CP013798.1	Conjugative plasmids	2017	Piscirickettsiaceae	0
NZ_CP017853.1	Conjugative plasmids	2017	Enterobacteriaceae	0
NZ_CP018993.1	Conjugative plasmids	2017	Enterobacteriaceae	6	aminoglycoside__aph(6)-I	aminoglycoside__aph(3'')-I	aminoglycoside__aac(3)-IV	aminoglycoside__aph(4)-I	tetracycline__tetM	chloramphenicol__chloramphenicol exporter
NZ_CP015394.1	Conjugative plasmids	2017	Enterobacteriaceae	7	aminoglycoside__aac(6')-I	beta-lactam__OXA-2	sulfonamide__sul1	beta-lactam__CTX-M-2	sulfonamide__sul1	beta-lactam__TEM-1	aminoglycoside__aac(3)-II
NZ_CP018951.1	Conjugative plasmids	2017	Enterobacteriaceae	1	beta-lactam__SHV-5
NZ_CP024226.1	Conjugative plasmids	2017	Enterobacteriaceae	2	beta-lactam__CTX-M-15	quinolone__qnrS
NZ_CP015383.1	Conjugative plasmids	2017	Enterobacteriaceae	7	trimethoprim__dfrA14	quinolone__qnrB	beta-lactam__OXA-9	aminoglycoside__aac(3)-II	beta-lactam__OXA-1	aminoglycoside__aac(6')-I	tetracycline__tetA
NZ_CP022694.2	Conjugative plasmids	2017	Enterobacteriaceae	1	beta-lactam__SHV-5
NZ_LT904889.1	Conjugative plasmids	2017	Enterobacteriaceae	5	trimethoprim__dfrA14	sulfonamide__sul2	aminoglycoside__aph(3'')-I	aminoglycoside__aph(6)-I	beta-lactam__TEM-1
NZ_CP024522.1	Conjugative plasmids	2017	Enterobacteriaceae	8	beta-lactam__IMP-4	chloramphenicol__catB	sulfonamide__sul1	macrolide-lincosamide-streptogramin__mphA	aminoglycoside__aac(3)-II	sulfonamide__sul1	tetracycline__tetA	beta-lactam__TEM-1
NZ_AP017969.1	Conjugative plasmids	2017	Fusobacteriaceae	0
NZ_CP019910.1	Conjugative plasmids	2017	Enterobacteriaceae	0
NZ_CP024551.1	Conjugative plasmids	2017	Enterobacteriaceae	0
NZ_CP022666.1	Conjugative plasmids	2017	Rhizobiaceae	0
NZ_CP020416.2	Conjugative plasmids	2017	Neisseriaceae	0
NZ_CP018973.1	Conjugative plasmids	2017	Enterobacteriaceae	1	beta-lactam__CTX-M-129
NZ_CP023385.1	Conjugative plasmids	2017	Enterobacteriaceae	1	beta-lactam__CMY-2
NZ_CP016407.1	Conjugative plasmids	2017	Enterobacteriaceae	9	aminoglycoside__aadA	sulfonamide__sul1	tetracycline__tetA	beta-lactam__CTX-M-65	chloramphenicol__floR	aminoglycoside__aph(4)-I	aminoglycoside__aac(3)-IV	trimethoprim__dfrA14	aminoglycoside__aph(3')-I
NZ_CP024291.1	Conjugative plasmids	2017	Enterobacteriaceae	0
NZ_CP022749.1	Conjugative plasmids	2017	Sphingomonadaceae	0
CP019690.1	Conjugative plasmids	2017	Enterobacteriaceae	0
CP022456.1	Conjugative plasmids	2017	Enterobacteriaceae	2	beta-lactam__TEM-1	beta-lactam__CTX-M-15
NZ_CP013764.1	Conjugative plasmids	2017	Piscirickettsiaceae	0
NZ_CP021853.1	Conjugative plasmids	2017	Morganellaceae	11	aminoglycoside__aac(6')-I	tetracycline__tetD	chloramphenicol__floR	sulfonamide__sul2	trimethoprim__dfrA14	rifamycin__ADP-ribosylating transferase_arr	chloramphenicol__cmlA	beta-lactam__OXA-10	aminoglycoside__aadA	sulfonamide__sul1	beta-lactam__KPC-2
NZ_CP018945.1	Conjugative plasmids	2017	Enterobacteriaceae	5	sulfonamide__sul1	aminoglycoside__aadA	beta-lactam__KPC-2	rifamycin__ADP-ribosylating transferase_arr	aminoglycoside__aac(6')-I
NZ_CP019215.2	Conjugative plasmids	2017	Enterobacteriaceae	0
NZ_CP020844.1	Conjugative plasmids	2017	Enterobacteriaceae	2	beta-lactam__OXA-48	beta-lactam__OXA-48
NZ_CP024234.1	Conjugative plasmids	2017	Enterobacteriaceae	0
NZ_CP023362.1	Conjugative plasmids	2017	Enterobacteriaceae	1	beta-lactam__CMY-2
NZ_CP021915.1	Conjugative plasmids	2017	Rhodobacteraceae	0
NZ_CP024806.1	Conjugative plasmids	2017	Enterobacteriaceae	2	beta-lactam__OXA-181	quinolone__qnrS
NZ_CP022826.1	Conjugative plasmids	2017	Enterobacteriaceae	3	quinolone__qnrS	aminoglycoside__ant(2'')-I	beta-lactam__SHV
NZ_CP018946.1	Conjugative plasmids	2017	Enterobacteriaceae	0
NZ_CP023370.1	Conjugative plasmids	2017	Enterobacteriaceae	1	beta-lactam__CMY-2
NZ_CP017285.1	Conjugative plasmids	2017	Enterobacteriaceae	5	beta-lactam__NDM-4	sulfonamide__sul1	aminoglycoside__aadA	trimethoprim__dfrA12	aminoglycoside__aph(3')-I
NZ_CP018060.1	Conjugative plasmids	2017	Moraxellaceae	0
NZ_CP024510.1	Conjugative plasmids	2017	Enterobacteriaceae	0
NZ_CP018952.1	Conjugative plasmids	2017	Enterobacteriaceae	0
CP021899.1	Conjugative plasmids	2017	Enterobacteriaceae	6	beta-lactam__KPC-4	sulfonamide__sul1	aminoglycoside__aac(3)-I	trimethoprim__dfrA14	aminoglycoside__aph(3')-I	beta-lactam__TEM-1
NZ_CP020539.1	Conjugative plasmids	2017	Sphingomonadaceae	0
MF554637.1	Conjugative plasmids	2017	unknown	2	beta-lactam__CTX-M-15	beta-lactam__CMY-2
NZ_CP023914.1	Conjugative plasmids	2017	Enterobacteriaceae	2	sulfonamide__sul1	beta-lactam__NDM-4
NZ_CP020050.1	Conjugative plasmids	2017	Enterobacteriaceae	0
NZ_CP020895.2	Conjugative plasmids	2017	Legionellaceae	0
NZ_CP021657.1	Conjugative plasmids	2017	Aeromonadaceae	0
NZ_CP020887.1	Conjugative plasmids	2017	Xanthomonadaceae	0
NZ_CP019173.1	Conjugative plasmids	2017	Enterobacteriaceae	0
NZ_CP021819.1	Conjugative plasmids	2017	Rhizobiaceae	0
NZ_CP017221.1	Conjugative plasmids	2017	Enterobacteriaceae	14	tetracycline__tetD	tetracycline__tetC	tetracycline__tetB	aminoglycoside__aph(3'')-I	aminoglycoside__aph(6)-I	aminoglycoside__aph(3')-I	aminoglycoside__aph(4)-I	aminoglycoside__aac(3)-IV	aminoglycoside__aph(3'')-I	aminoglycoside__aph(6)-I	trimethoprim__dfrA1	aminoglycoside__aadA	sulfonamide__sul1	beta-lactam__TEM-1
NZ_CP023367.1	Conjugative plasmids	2017	Enterobacteriaceae	0
NZ_CP024839.1	Conjugative plasmids	2017	Enterobacteriaceae	8	chloramphenicol__catA	chloramphenicol__cat_chloramphenicol acetyltransferase	aminoglycoside__rmtF	rifamycin__ADP-ribosylating transferase_arr	quinolone__qnrB	beta-lactam__OXA-9	aminoglycoside__aadA	trimethoprim__dfrA12
NZ_CP022471.1	Conjugative plasmids	2017	Campylobacteraceae	1	tetracycline__tetO
NZ_CP024856.1	Conjugative plasmids	2017	Enterobacteriaceae	6	aminoglycoside__aac(6')-I	beta-lactam__OXA-1	chloramphenicol__catB	aminoglycoside__aac(3)-II	beta-lactam__CTX-M-15	tetracycline__tetA
NZ_CP020062.1	Conjugative plasmids	2017	Enterobacteriaceae	5	beta-lactam__SHV-5	sulfonamide__sul1	chloramphenicol__catB	aminoglycoside__ant(2'')-I	trimethoprim__dfrA19
NZ_AP015030.1	Conjugative plasmids	2017	Pseudomonadaceae	0
NZ_CP019909.1	Conjugative plasmids	2017	Enterobacteriaceae	0
NZ_CP022182.1	Conjugative plasmids	2017	Aeromonadaceae	0
NZ_CP021709.1	Conjugative plasmids	2017	Enterobacteriaceae	4	beta-lactam__CMY-4	beta-lactam__NDM-4	sulfonamide__sul1	unclassified__16S rRNA methylase
NZ_CP020842.1	Conjugative plasmids	2017	Enterobacteriaceae	5	rifamycin__ADP-ribosylating transferase_arr	quinolone__qnrB	beta-lactam__OXA-9	chloramphenicol__cat_chloramphenicol acetyltransferase	aminoglycoside__rmtF
NZ_CP024459.1	Conjugative plasmids	2017	Enterobacteriaceae	6	sulfonamide__sul2	aminoglycoside__aph(3'')-I	aminoglycoside__aph(6)-I	tetracycline__tetA	chloramphenicol__floR	aminoglycoside__aac(3)-II
NZ_CP018988.1	Conjugative plasmids	2017	Enterobacteriaceae	0
NZ_AP015033.1	Conjugative plasmids	2017	Pseudomonadaceae	0
NZ_CP015289.1	Conjugative plasmids	2017	Rhodobacteraceae	0
NZ_CP018999.1	Conjugative plasmids	2017	Enterobacteriaceae	10	sulfonamide__sul1	trimethoprim__dfrA25	beta-lactam__TEM-1	aminoglycoside__aph(6)-I	aminoglycoside__aph(3'')-I	sulfonamide__sul2	aminoglycoside__aac(3)-II	aminoglycoside__aph(3')-I	beta-lactam__KPC-2	macrolide-lincosamide-streptogramin__mphA
NZ_CP013793.1	Conjugative plasmids	2017	Piscirickettsiaceae	0
NZ_CP024500.1	Conjugative plasmids	2017	Enterobacteriaceae	12	sulfonamide__sul2	aminoglycoside__aph(3'')-I	aminoglycoside__aph(6)-I	beta-lactam__TEM-1	beta-lactam__CTX-M-15	chloramphenicol__catB	beta-lactam__OXA-1	aminoglycoside__aac(6')-I	tetracycline__tetA	beta-lactam__OXA-9	quinolone__qnrB	trimethoprim__dfrA14
NZ_CP021801.1	Conjugative plasmids	2017	Rhizobiaceae	0
NZ_CP020577.1	Conjugative plasmids	2017	Moraxellaceae	0
NZ_CP022422.1	Conjugative plasmids	2017	Rhodobacteraceae	0
CP019357.1	Conjugative plasmids	2017	Enterobacteriaceae	2	macrolide-lincosamide-streptogramin__ermB	macrolide-lincosamide-streptogramin__ermC
NZ_CP021042.1	Conjugative plasmids	2017	Rhodobacteraceae	0
NZ_CP021794.1	Conjugative plasmids	2017	Rhizobiaceae	0
NZ_CP021735.1	Conjugative plasmids	2017	Enterobacteriaceae	0
NZ_CP020080.1	Conjugative plasmids	2017	Vibrionaceae	0
NZ_CP023948.1	Conjugative plasmids	2017	Enterobacteriaceae	4	trimethoprim__dfrA14	aminoglycoside__aac(6')-I	sulfonamide__sul1	beta-lactam__NDM-4
NZ_CP025267.1	Conjugative plasmids	2017	Moraxellaceae	0
NZ_CP010774.1	Conjugative plasmids	2017	Rhodobacteraceae	0
NZ_AP017614.1	Conjugative plasmids	2017	Enterobacteriaceae	1	colistin__MCR-1
NZ_CP024166.1	Conjugative plasmids	2017	Enterobacteriaceae	0
NZ_CP025041.1	Conjugative plasmids	2017	Enterobacteriaceae	1	beta-lactam__SHV-5
NZ_CP022825.1	Conjugative plasmids	2017	Enterobacteriaceae	0
NZ_CP017851.1	Conjugative plasmids	2017	Enterobacteriaceae	0
NZ_CP021176.1	Conjugative plasmids	2017	Enterobacteriaceae	1	colistin__MCR-1
NZ_CP022700.1	Conjugative plasmids	2017	Acetobacteraceae	0
NZ_CP022141.1	Conjugative plasmids	2017	Enterobacteriaceae	0
NZ_CP021824.1	Conjugative plasmids	2017	Rhizobiaceae	0
NZ_CP021951.1	Conjugative plasmids	2017	Enterobacteriaceae	2	macrolide-lincosamide-streptogramin__mphA	tetracycline__tetA
NZ_CP021690.1	Conjugative plasmids	2017	Enterobacteriaceae	16	trimethoprim__dfrA17	aminoglycoside__aadA	sulfonamide__sul1	macrolide-lincosamide-streptogramin__mphA	sulfonamide__sul2	aminoglycoside__aph(3'')-I	aminoglycoside__aph(6)-I	tetracycline__tetA	aminoglycoside__aac(3)-II	beta-lactam__TEM-20	beta-lactam__TEM-20	beta-lactam__TEM-20	beta-lactam__TEM-20	beta-lactam__TEM-20	beta-lactam__TEM-20	beta-lactam__TEM-20
NZ_CP024681.1	Conjugative plasmids	2018	Enterobacteriaceae	0
NZ_CP029871.1	Conjugative plasmids	2018	Enterobacteriaceae	4	quinolone__qnrS	beta-lactam__TEM-1	sulfonamide__sul2	tetracycline__tetA
NZ_CP027455.1	Conjugative plasmids	2018	Enterobacteriaceae	0
NZ_CP030831.1	Conjugative plasmids	2018	Rhizobiaceae	0
NZ_CP010740.1	Conjugative plasmids	2018	Rhodobacteraceae	2	chloramphenicol__floR	sulfonamide__sul2
CP029719.1	Conjugative plasmids	2018	Enterobacteriaceae	0
NZ_CP026385.1	Conjugative plasmids	2018	Yersiniaceae	8	beta-lactam__KPC-2	beta-lactam__SHV-5	quinolone__qnrB	aminoglycoside__aac(6')-I	aminoglycoside__aadA	beta-lactam__OXA-9	beta-lactam__TEM-1	aminoglycoside__ant(2'')-I
NZ_CP030079.1	Conjugative plasmids	2018	Enterobacteriaceae	1	macrolide-lincosamide-streptogramin__mphA
NZ_CP033883.1	Conjugative plasmids	2018	Enterobacteriaceae	1	beta-lactam__CTX-M-14
NZ_CP032424.1	Conjugative plasmids	2018	Enterobacteriaceae	1	beta-lactam__NDM-5
NZ_CP033627.1	Conjugative plasmids	2018	Enterobacteriaceae	0
NZ_CP025540.1	Conjugative plasmids	2018	Vibrionaceae	0
NZ_CP021662.1	Conjugative plasmids	2018	Yersiniaceae	0
NZ_CP026395.1	Conjugative plasmids	2018	Enterobacteriaceae	5	aminoglycoside__ant(2'')-I	beta-lactam__TEM-1	beta-lactam__SHV-5	quinolone__qnrB	beta-lactam__KPC-2
NZ_LT963393.1	Conjugative plasmids	2018	Pseudomonadaceae	0
NZ_CP026701.1	Conjugative plasmids	2018	Enterobacteriaceae	0
NZ_CP025864.1	Conjugative plasmids	2018	Enterobacteriaceae	0
NZ_CP026210.1	Conjugative plasmids	2018	Enterobacteriaceae	6	aminoglycoside__ant(2'')-I	beta-lactam__TEM-1	beta-lactam__OXA-9	aminoglycoside__aadA	aminoglycoside__aac(6')-I	beta-lactam__KPC-2
NZ_LT985195.1	Conjugative plasmids	2018	Pseudomonadaceae	0
NZ_CP029440.1	Conjugative plasmids	2018	Enterobacteriaceae	0
NZ_CP032888.1	Conjugative plasmids	2018	Enterobacteriaceae	6	chloramphenicol__floR	aminoglycoside__aac(6')-I	rifamycin__ADP-ribosylating transferase_arr	aminoglycoside__aadA	sulfonamide__sul1	beta-lactam__CTX-M-14
NZ_CP025751.1	Conjugative plasmids	2018	Enterobacteriaceae	5	aminoglycoside__aph(6)-I	aminoglycoside__aph(3'')-I	tetracycline__tetA	tetracycline__tetC	tetracycline__tetD
NZ_LR134255.1	Conjugative plasmids	2018	Enterobacteriaceae	0
NZ_CP028972.1	Conjugative plasmids	2018	Phyllobacteriaceae	0
NZ_CP025339.1	Conjugative plasmids	2018	Enterobacteriaceae	3	aminoglycoside__aac(3)-II	aminoglycoside__aadA	beta-lactam__CMY-2
NZ_LT985268.1	Conjugative plasmids	2018	Enterobacteriaceae	6	sulfonamide__sul1	beta-lactam__CTX-M-2	sulfonamide__sul1	aminoglycoside__aac(3)-VI	aminoglycoside__aadA	trimethoprim__dfrA1
NZ_CP026227.1	Conjugative plasmids	2018	Aeromonadaceae	2	beta-lactam__KPC-2	aminoglycoside__aac(6')-I
NZ_CP025802.1	Conjugative plasmids	2018	Yersiniaceae	0
NZ_LT985256.1	Conjugative plasmids	2018	Enterobacteriaceae	0
NZ_CP026233.1	Conjugative plasmids	2018	Enterobacteriaceae	13	sulfonamide__sul1	sulfonamide__sul1	chloramphenicol__catB	aminoglycoside__ant(2'')-I	trimethoprim__dfrA19	sulfonamide__sul1	quinolone__qnrA	sulfonamide__sul1	chloramphenicol__catB	chloramphenicol__cmlA	aminoglycoside__aadA	beta-lactam__PSE-1	beta-lactam__ampC
NZ_CP029732.1	Conjugative plasmids	2018	Enterobacteriaceae	0
NZ_AP018751.1	Conjugative plasmids	2018	Enterobacteriaceae	0
NZ_CP030077.1	Conjugative plasmids	2018	Enterobacteriaceae	11	beta-lactam__TEM-1	chloramphenicol__catA	trimethoprim__dfrA17	aminoglycoside__aadA	sulfonamide__sul1	beta-lactam__class A beta-lactamase	sulfonamide__sul1	unclassified__16S rRNA methylase	aminoglycoside__aph(6)-I	aminoglycoside__aph(3'')-I	sulfonamide__sul2
NZ_CP016865.1	Conjugative plasmids	2018	Enterobacteriaceae	1	beta-lactam__CMY-2
NZ_CP028120.1	Conjugative plasmids	2018	Enterobacteriaceae	0
NZ_CP029735.1	Conjugative plasmids	2018	Enterobacteriaceae	1	chloramphenicol__catA
NZ_CP032923.1	Conjugative plasmids	2018	Rhizobiaceae	0
NZ_CP033147.1	Conjugative plasmids	2018	Vibrionaceae	0
NZ_CP028173.1	Conjugative plasmids	2018	Enterobacteriaceae	6	sulfonamide__sul2	tetracycline__tetA	aminoglycoside__aph(6)-I	trimethoprim__dfrA14	aminoglycoside__aph(3'')-I	beta-lactam__TEM-1
NZ_CP026928.1	Conjugative plasmids	2018	Rhizobiaceae	0
NZ_CP027614.1	Conjugative plasmids	2018	Enterobacteriaceae	0
NZ_LT985317.1	Conjugative plasmids	2018	Enterobacteriaceae	1	tetracycline__tetA
NZ_CP027256.1	Conjugative plasmids	2018	Enterobacteriaceae	0
NZ_LT963398.1	Conjugative plasmids	2018	Pseudomonadaceae	0
NZ_LT985261.1	Conjugative plasmids	2018	Enterobacteriaceae	1	beta-lactam__CTX-M-15
NZ_CP010619.1	Conjugative plasmids	2018	Rhodobacteraceae	0
NZ_CP021285.1	Conjugative plasmids	2018	Legionellaceae	0
NZ_CP032450.1	Conjugative plasmids	2018	Enterobacteriaceae	0
NZ_CP026576.2	Conjugative plasmids	2018	Enterobacteriaceae	2	beta-lactam__TEM-1	beta-lactam__CTX-M-55
NZ_CP029381.1	Conjugative plasmids	2018	Enterobacteriaceae	5	beta-lactam__KPC-2	beta-lactam__SHV-5	beta-lactam__TEM-1	aminoglycoside__rmtB	beta-lactam__CTX-M-65
NZ_CP032994.1	Conjugative plasmids	2018	Enterobacteriaceae	1	beta-lactam__TEM-1
NZ_CP032445.1	Conjugative plasmids	2018	Enterobacteriaceae	0
NZ_CP028485.1	Conjugative plasmids	2018	Enterobacteriaceae	0
NZ_LT985217.1	Conjugative plasmids	2018	Enterobacteriaceae	1	beta-lactam__CTX-M-14
NZ_AP018665.1	Conjugative plasmids	2018	Sphingomonadaceae	0
NZ_CP029577.1	Conjugative plasmids	2018	Enterobacteriaceae	10	beta-lactam__TEM-1	aminoglycoside__aac(3)-II	tetracycline__tetA	aminoglycoside__aph(6)-I	aminoglycoside__aph(3'')-I	sulfonamide__sul2	macrolide-lincosamide-streptogramin__mphA	sulfonamide__sul1	aminoglycoside__aadA	trimethoprim__dfrA17
NZ_CP028995.1	Conjugative plasmids	2018	Enterobacteriaceae	5	sulfonamide__sul1	beta-lactam__DHA-6	beta-lactam__OXA-9	quinolone__qnrB	beta-lactam__TEM-1
[truncated: 25,940 more rows]

## Sheet: Table S3
Table S3 Raw data for Figure 7
ARG	Species	Connections
aminoglycoside__aac(3)-I	Citrobacter freundii	2
aminoglycoside__aac(3)-I	Enterobacter cloacae	2
aminoglycoside__aac(3)-I	Escherichia coli	1
aminoglycoside__aac(3)-I	Klebsiella pneumoniae	1
aminoglycoside__aac(3)-I	uncultured bacterium	2
aminoglycoside__aac(3)-II	Acinetobacter baumannii	2
aminoglycoside__aac(3)-II	Acinetobacter johnsonii	1
aminoglycoside__aac(3)-II	Citrobacter freundii	16
aminoglycoside__aac(3)-II	Citrobacter werkmanii	1
aminoglycoside__aac(3)-II	Enterobacter cloacae	1
aminoglycoside__aac(3)-II	Enterobacter hormaechei	6
aminoglycoside__aac(3)-II	Enterobacter kobei	1
aminoglycoside__aac(3)-II	Escherichia coli	78
aminoglycoside__aac(3)-II	Klebsiella aerogenes	1
aminoglycoside__aac(3)-II	Klebsiella michiganensis	2
aminoglycoside__aac(3)-II	Klebsiella oxytoca	1
aminoglycoside__aac(3)-II	Klebsiella pneumoniae	103
aminoglycoside__aac(3)-II	Klebsiella quasipneumoniae	3
aminoglycoside__aac(3)-II	Proteus mirabilis	4
aminoglycoside__aac(3)-II	Providencia sp. WCHPHu000369	1
aminoglycoside__aac(3)-II	Pseudomonas putida	1
aminoglycoside__aac(3)-II	Raoultella ornithinolytica	2
aminoglycoside__aac(3)-II	Salmonella enterica	16
aminoglycoside__aac(3)-II	Shewanella bicestrii	1
aminoglycoside__aac(3)-II	Shigella flexneri	2
aminoglycoside__aac(3)-II	Shigella sonnei	3
aminoglycoside__aac(3)-II	uncultured bacterium HHV35	1
aminoglycoside__aac(3)-II	Vibrio cholerae	2
aminoglycoside__aac(3)-IV	Escherichia coli	7
aminoglycoside__aac(3)-IV	Klebsiella pneumoniae	3
aminoglycoside__aac(3)-IV	Proteus cibarius	1
aminoglycoside__aac(3)-IV	Proteus mirabilis	1
aminoglycoside__aac(3)-IV	Providencia rettgeri	1
aminoglycoside__aac(3)-IV	Salmonella enterica	4
aminoglycoside__aac(3)-VI	Enterobacter hormaechei	1
aminoglycoside__aac(3)-VI	Escherichia coli	2
aminoglycoside__aac(3)-VI	Salmonella enterica	5
aminoglycoside__aac(6')-31	Klebsiella quasipneumoniae	4
aminoglycoside__aac(6')-31	Pseudomonas aeruginosa	6
aminoglycoside__aac(6')-31	Raoultella ornithinolytica	3
aminoglycoside__aac(6')-I	Acinetobacter baumannii	2
aminoglycoside__aac(6')-I	Acinetobacter johnsonii	1
aminoglycoside__aac(6')-I	Aeromonas caviae	2
aminoglycoside__aac(6')-I	Aeromonas media	1
aminoglycoside__aac(6')-I	Aeromonas sp. pRIVM0001_VIM-1	1
aminoglycoside__aac(6')-I	Alcaligenes faecalis	1
aminoglycoside__aac(6')-I	Citrobacter freundii	19
aminoglycoside__aac(6')-I	Citrobacter portucalensis	4
aminoglycoside__aac(6')-I	Citrobacter sp. CF971	1
aminoglycoside__aac(6')-I	Citrobacter werkmanii	1
aminoglycoside__aac(6')-I	Cronobacter sp.	1
aminoglycoside__aac(6')-I	Enterobacter cloacae	4
aminoglycoside__aac(6')-I	Enterobacter hormaechei	9
aminoglycoside__aac(6')-I	Enterobacter kobei	3
aminoglycoside__aac(6')-I	Enterobacter roggenkampii	1
aminoglycoside__aac(6')-I	Escherichia coli	90
aminoglycoside__aac(6')-I	Escherichia fergusonii	1
aminoglycoside__aac(6')-I	Klebsiella aerogenes	2
aminoglycoside__aac(6')-I	Klebsiella michiganensis	2
aminoglycoside__aac(6')-I	Klebsiella oxytoca	5
aminoglycoside__aac(6')-I	Klebsiella pneumoniae	172
aminoglycoside__aac(6')-I	Klebsiella quasipneumoniae	6
aminoglycoside__aac(6')-I	Klebsiella variicola	2
aminoglycoside__aac(6')-I	Kluyvera cryocrescens	1
aminoglycoside__aac(6')-I	Proteus cibarius	1
aminoglycoside__aac(6')-I	Proteus mirabilis	2
aminoglycoside__aac(6')-I	Proteus vulgaris	1
aminoglycoside__aac(6')-I	Providencia rettgeri	1
aminoglycoside__aac(6')-I	Providencia stuartii	3
aminoglycoside__aac(6')-I	Providencia vermicola	1
aminoglycoside__aac(6')-I	Pseudomonas mendocina	1
aminoglycoside__aac(6')-I	Pseudomonas putida	4
aminoglycoside__aac(6')-I	Raoultella ornithinolytica	1
aminoglycoside__aac(6')-I	Raoultella planticola	1
aminoglycoside__aac(6')-I	Salmonella enterica	6
aminoglycoside__aac(6')-I	Serratia marcescens	2
aminoglycoside__aac(6')-I	Shewanella bicestrii	1
aminoglycoside__aac(6')-I	Shigella flexneri	2
aminoglycoside__aac(6')-I	uncultured bacterium	5
aminoglycoside__aac(6')-II	Comamonas testosteroni	1
aminoglycoside__aac(6')-II	Enterobacter cloacae	1
aminoglycoside__aac(6')-II	Enterobacter hormaechei	1
aminoglycoside__aac(6')-II	Escherichia coli	1
aminoglycoside__aac(6')-II	Providencia stuartii	1
aminoglycoside__aac(6')-II	Pseudomonas sp. MRSN12121	1
aminoglycoside__aadA	Acinetobacter baumannii	2
aminoglycoside__aadA	Acinetobacter schindleri	1
aminoglycoside__aadA	Aeromonas hydrophila	1
aminoglycoside__aadA	Aeromonas sp. pRIVM0001_VIM-1	1
aminoglycoside__aadA	Citrobacter freundii	22
aminoglycoside__aadA	Citrobacter portucalensis	12
aminoglycoside__aadA	Citrobacter sp. CF971	1
aminoglycoside__aadA	Citrobacter werkmanii	2
aminoglycoside__aadA	Enterobacter cloacae	3
aminoglycoside__aadA	Enterobacter hormaechei	18
aminoglycoside__aadA	Enterobacter kobei	4
aminoglycoside__aadA	Enterobacter roggenkampii	1
aminoglycoside__aadA	Escherichia coli	231
aminoglycoside__aadA	Escherichia fergusonii	1
aminoglycoside__aadA	Klebsiella aerogenes	4
aminoglycoside__aadA	Klebsiella michiganensis	2
aminoglycoside__aadA	Klebsiella oxytoca	6
aminoglycoside__aadA	Klebsiella pneumoniae	203
aminoglycoside__aadA	Klebsiella quasipneumoniae	8
aminoglycoside__aadA	Klebsiella variicola	4
aminoglycoside__aadA	Kluyvera cryocrescens	1
aminoglycoside__aadA	Proteus cibarius	2
aminoglycoside__aadA	Proteus mirabilis	6
aminoglycoside__aadA	Proteus vulgaris	1
aminoglycoside__aadA	Providencia rettgeri	1
aminoglycoside__aadA	Providencia sp. WCHPHu000369	1
aminoglycoside__aadA	Providencia stuartii	2
aminoglycoside__aadA	Pseudomonas aeruginosa	31
aminoglycoside__aadA	Pseudomonas mendocina	1
aminoglycoside__aadA	Pseudomonas putida	2
aminoglycoside__aadA	Raoultella ornithinolytica	1
aminoglycoside__aadA	Raoultella planticola	1
aminoglycoside__aadA	Salmonella enterica	38
aminoglycoside__aadA	Serratia marcescens	3
aminoglycoside__aadA	Shigella flexneri	6
aminoglycoside__aadA	Shigella sonnei	6
aminoglycoside__aadA	Sphingobium yanoikuyae	1
aminoglycoside__aadA	uncultured bacterium	17
aminoglycoside__aadA	Vibrio cholerae	2
aminoglycoside__aadA	Yokenella regensburgei	1
aminoglycoside__ant(2'')-I	Acinetobacter baumannii	2
aminoglycoside__ant(2'')-I	Alcaligenes faecalis	1
aminoglycoside__ant(2'')-I	Citrobacter freundii	3
aminoglycoside__ant(2'')-I	Enterobacter cloacae	4
aminoglycoside__ant(2'')-I	Enterobacter hormaechei	2
aminoglycoside__ant(2'')-I	Escherichia coli	5
aminoglycoside__ant(2'')-I	Klebsiella oxytoca	4
aminoglycoside__ant(2'')-I	Klebsiella pneumoniae	11
aminoglycoside__ant(2'')-I	Klebsiella quasipneumoniae	6
aminoglycoside__ant(2'')-I	Klebsiella quasivariicola	1
aminoglycoside__ant(2'')-I	Phytobacter ursingii	1
aminoglycoside__ant(2'')-I	Providencia stuartii	1
aminoglycoside__ant(2'')-I	Pseudomonas aeruginosa	16
aminoglycoside__ant(2'')-I	Salmonella enterica	1
aminoglycoside__ant(2'')-I	Serratia marcescens	1
aminoglycoside__ant(2'')-I	Sphingobium yanoikuyae	1
aminoglycoside__ant(3'')-Ih-aac(6')-IId	Serratia marcescens	1
aminoglycoside__ant(3'')-Ih-aac(6')-IId	Vibrio cholerae	1
aminoglycoside__ant(4')-IIa	Pseudomonas aeruginosa	9
aminoglycoside__aph(3')-I	Acinetobacter baumannii	20
aminoglycoside__aph(3'')-I	Acinetobacter baumannii	1
aminoglycoside__aph(3')-I	Acinetobacter cumulans	1
aminoglycoside__aph(3')-I	Acinetobacter haemolyticus	1
aminoglycoside__aph(3')-I	Acinetobacter johnsonii	1
aminoglycoside__aph(3'')-I	Acinetobacter johnsonii	1
aminoglycoside__aph(3')-I	Acinetobacter lwoffii	3
aminoglycoside__aph(3')-I	Acinetobacter nosocomialis	2
aminoglycoside__aph(3')-I	Acinetobacter pittii	2
aminoglycoside__aph(3')-I	Acinetobacter sp. JN247	1
aminoglycoside__aph(3')-I	Acinetobacter sp. WCHAc010034	1
aminoglycoside__aph(3')-I	Acinetobacter sp. WCHAc010052	1
aminoglycoside__aph(3')-I	Aeromonas hydrophila	1
aminoglycoside__aph(3'')-I	Aeromonas hydrophila	1
aminoglycoside__aph(3'')-I	Aeromonas sp. pRIVM0001_VIM-1	1
aminoglycoside__aph(3')-I	Citrobacter freundii	5
aminoglycoside__aph(3'')-I	Citrobacter freundii	10
aminoglycoside__aph(3')-I	Citrobacter portucalensis	4
aminoglycoside__aph(3'')-I	Citrobacter portucalensis	7
aminoglycoside__aph(3'')-I	Comamonas testosteroni	1
aminoglycoside__aph(3'')-I	Enterobacter cloacae complex sp.	1
aminoglycoside__aph(3')-I	Enterobacter cloacae	1
aminoglycoside__aph(3'')-I	Enterobacter cloacae	3
aminoglycoside__aph(3')-I	Enterobacter hormaechei	2
aminoglycoside__aph(3'')-I	Enterobacter hormaechei	10
aminoglycoside__aph(3')-I	Escherichia coli	50
aminoglycoside__aph(3'')-I	Escherichia coli	127
aminoglycoside__aph(3'')-I	Escherichia fergusonii	1
aminoglycoside__aph(3'')-I	Klebsiella michiganensis	3
aminoglycoside__aph(3'')-I	Klebsiella oxytoca	3
aminoglycoside__aph(3')-I	Klebsiella pneumoniae	71
aminoglycoside__aph(3'')-I	Klebsiella pneumoniae	113
aminoglycoside__aph(3'')-I	Klebsiella quasipneumoniae	4
aminoglycoside__aph(3')-I	Klebsiella variicola	3
aminoglycoside__aph(3'')-I	Klebsiella variicola	2
aminoglycoside__aph(3'')-I	Kluyvera cryocrescens	1
aminoglycoside__aph(3')-I	Paraburkholderia hospita	1
aminoglycoside__aph(3'')-I	Phaeobacter piscinae	1
aminoglycoside__aph(3')-I	Proteus cibarius	1
aminoglycoside__aph(3')-I	Proteus mirabilis	4
aminoglycoside__aph(3'')-I	Proteus mirabilis	4
aminoglycoside__aph(3')-I	Proteus vulgaris	1
aminoglycoside__aph(3')-I	Providencia rettgeri	1
aminoglycoside__aph(3'')-I	Providencia sp. WCHPHu000369	1
aminoglycoside__aph(3')-I	Providencia stuartii	2
aminoglycoside__aph(3'')-I	Providencia stuartii	1
aminoglycoside__aph(3')-I	Pseudomonas aeruginosa	2
aminoglycoside__aph(3')-I	Pseudomonas putida	1
aminoglycoside__aph(3'')-I	Pseudomonas putida	1
aminoglycoside__aph(3'')-I	Raoultella ornithinolytica	3
aminoglycoside__aph(3')-I	Salmonella enterica	8
aminoglycoside__aph(3'')-I	Salmonella enterica	35
aminoglycoside__aph(3'')-I	Shewanella algae	1
aminoglycoside__aph(3'')-I	Shewanella bicestrii	1
aminoglycoside__aph(3'')-I	Shigella flexneri	2
aminoglycoside__aph(3'')-I	Shigella sonnei	2
aminoglycoside__aph(3'')-I	uncultured bacterium HH1107	1
aminoglycoside__aph(3'')-I	uncultured bacterium HHV216	2
aminoglycoside__aph(3'')-I	uncultured bacterium HHV35	1
aminoglycoside__aph(3')-I	uncultured bacterium	7
aminoglycoside__aph(3'')-I	uncultured bacterium	6
aminoglycoside__aph(3')-I	Vibrio alginolyticus	1
aminoglycoside__aph(3')-I	Vibrio cholerae	1
aminoglycoside__aph(3'')-I	Vibrio cholerae	2
aminoglycoside__aph(3''')-III	Campylobacter jejuni	1
aminoglycoside__aph(3')-VII	Campylobacter coli	1
aminoglycoside__aph(4)-I	Escherichia coli	8
aminoglycoside__aph(4)-I	Klebsiella pneumoniae	3
aminoglycoside__aph(4)-I	Proteus cibarius	1
aminoglycoside__aph(4)-I	Proteus mirabilis	1
aminoglycoside__aph(4)-I	Providencia rettgeri	1
aminoglycoside__aph(4)-I	Salmonella enterica	4
aminoglycoside__aph(6)-I	Acinetobacter baumannii	1
aminoglycoside__aph(6)-I	Acinetobacter johnsonii	1
aminoglycoside__aph(6)-I	Aeromonas hydrophila	1
aminoglycoside__aph(6)-I	Aeromonas sp. pRIVM0001_VIM-1	1
aminoglycoside__aph(6)-I	Citrobacter freundii	10
aminoglycoside__aph(6)-I	Citrobacter portucalensis	7
aminoglycoside__aph(6)-I	Comamonas testosteroni	1
aminoglycoside__aph(6)-I	Enterobacter cloacae complex sp.	1
aminoglycoside__aph(6)-I	Enterobacter cloacae	3
aminoglycoside__aph(6)-I	Enterobacter hormaechei	10
aminoglycoside__aph(6)-I	Escherichia coli	126
aminoglycoside__aph(6)-I	Escherichia fergusonii	1
aminoglycoside__aph(6)-I	Klebsiella michiganensis	3
aminoglycoside__aph(6)-I	Klebsiella oxytoca	3
aminoglycoside__aph(6)-I	Klebsiella pneumoniae	112
aminoglycoside__aph(6)-I	Klebsiella quasipneumoniae	5
aminoglycoside__aph(6)-I	Klebsiella variicola	2
aminoglycoside__aph(6)-I	Kluyvera cryocrescens	1
aminoglycoside__aph(6)-I	Phaeobacter piscinae	1
aminoglycoside__aph(6)-I	Proteus mirabilis	3
aminoglycoside__aph(6)-I	Providencia sp. WCHPHu000369	1
aminoglycoside__aph(6)-I	Providencia stuartii	1
aminoglycoside__aph(6)-I	Pseudomonas putida	1
aminoglycoside__aph(6)-I	Raoultella ornithinolytica	3
aminoglycoside__aph(6)-I	Salmonella enterica	35
aminoglycoside__aph(6)-I	Shewanella algae	1
aminoglycoside__aph(6)-I	Shewanella bicestrii	1
aminoglycoside__aph(6)-I	Shigella flexneri	2
aminoglycoside__aph(6)-I	Shigella sonnei	2
aminoglycoside__aph(6)-I	uncultured bacterium HH1107	1
aminoglycoside__aph(6)-I	uncultured bacterium HHV216	2
aminoglycoside__aph(6)-I	uncultured bacterium HHV35	1
aminoglycoside__aph(6)-I	uncultured bacterium	7
aminoglycoside__aph(6)-I	Vibrio cholerae	2
aminoglycoside__rmtB	Enterobacter cloacae	1
aminoglycoside__rmtB	Enterobacter hormaechei	1
aminoglycoside__rmtB	Escherichia coli	33
aminoglycoside__rmtB	Escherichia fergusonii	1
aminoglycoside__rmtB	Klebsiella pneumoniae	49
aminoglycoside__rmtB	Proteus mirabilis	2
aminoglycoside__rmtB	Providencia sp. WCHPHu000369	1
aminoglycoside__rmtB	Salmonella enterica	2
aminoglycoside__rmtB	uncultured bacterium	1
aminoglycoside__rmtC	Citrobacter freundii	2
aminoglycoside__rmtC	Enterobacter cloacae	1
aminoglycoside__rmtC	Escherichia coli	4
aminoglycoside__rmtC	Klebsiella pneumoniae	4
aminoglycoside__rmtC	Providencia vermicola	1
aminoglycoside__rmtC	Salmonella enterica	1
aminoglycoside__rmtD	Klebsiella pneumoniae	2
aminoglycoside__rmtF	Klebsiella pneumoniae	14
aminoglycoside__rmtG	Enterobacter hormaechei	3
aminoglycoside__rmtG	Klebsiella pneumoniae	1
beta-lactam__ampC	Citrobacter freundii	1
beta-lactam__ampC	Enterobacter cloacae	1
beta-lactam__ampC	Escherichia coli	2
beta-lactam__ampC	Klebsiella oxytoca	1
beta-lactam__ampC	Kluyvera cryocrescens	1
beta-lactam__ampC	Pantoea sp. PSNIH2	1
beta-lactam__CARB-8	Acinetobacter baumannii	2
beta-lactam__CAZ-6	Klebsiella aerogenes	2
beta-lactam__CAZ-6	Proteus vulgaris	1
beta-lactam__class A beta-lactamase	Enterobacter hormaechei	1
beta-lactam__class A beta-lactamase	Klebsiella pneumoniae	1
beta-lactam__CMY-111	Escherichia coli	1
beta-lactam__CMY-16	Klebsiella pneumoniae	1
beta-lactam__CMY-16	Providencia stuartii	1
beta-lactam__CMY-2	Aeromonas hydrophila	1
beta-lactam__CMY-2	Escherichia coli	12
beta-lactam__CMY-2	Klebsiella pneumoniae	3
beta-lactam__CMY-2	Salmonella enterica	22
beta-lactam__CMY-2	uncultured bacterium	2
beta-lactam__CMY-2	Vibrio cholerae	1
beta-lactam__CMY-4	Citrobacter freundii	4
beta-lactam__CMY-4	Citrobacter portucalensis	1
beta-lactam__CMY-4	Escherichia coli	5
beta-lactam__CMY-4	Klebsiella pneumoniae	4
beta-lactam__CMY-4	Klebsiella quasipneumoniae	1
beta-lactam__CMY-4	Proteus mirabilis	1
beta-lactam__CMY-4	Salmonella enterica	1
beta-lactam__CMY-44	Escherichia coli	1
beta-lactam__CMY-6	Citrobacter freundii	2
beta-lactam__CMY-6	Enterobacter cloacae	1
beta-lactam__CMY-6	Escherichia coli	4
beta-lactam__CMY-6	Klebsiella pneumoniae	6
beta-lactam__CMY-6	Providencia vermicola	1
beta-lactam__CMY-6	Salmonella enterica	2
beta-lactam__CTX-M	Aeromonas caviae	1
beta-lactam__CTX-M	Citrobacter freundii	1
beta-lactam__CTX-M	Citrobacter sp. CF971	1
beta-lactam__CTX-M	Enterobacter cloacae	1
beta-lactam__CTX-M	Enterobacter hormaechei	1
beta-lactam__CTX-M	Escherichia coli	11
beta-lactam__CTX-M	Klebsiella aerogenes	1
beta-lactam__CTX-M	Klebsiella pneumoniae	16
beta-lactam__CTX-M	Kluyvera cryocrescens	1
beta-lactam__CTX-M	Shigella flexneri	1
beta-lactam__CTX-M	Shigella sonnei	5
beta-lactam__CTX-M-1	Escherichia coli	19
beta-lactam__CTX-M-1	Salmonella enterica	1
beta-lactam__CTX-M-125	Escherichia coli	1
beta-lactam__CTX-M-125	Klebsiella pneumoniae	1
beta-lactam__CTX-M-129	Escherichia coli	9
beta-lactam__CTX-M-129	Klebsiella pneumoniae	2
beta-lactam__CTX-M-129	Salmonella enterica	3
beta-lactam__CTX-M-129	Shigella flexneri	1
beta-lactam__CTX-M-129	Shigella sonnei	1
beta-lactam__CTX-M-132	Escherichia coli	1
beta-lactam__CTX-M-14	Citrobacter freundii	1
beta-lactam__CTX-M-14	Enterobacter cloacae	2
beta-lactam__CTX-M-14	Escherichia coli	28
beta-lactam__CTX-M-14	Klebsiella michiganensis	1
beta-lactam__CTX-M-14	Klebsiella pneumoniae	39
beta-lactam__CTX-M-14	Klebsiella variicola	1
beta-lactam__CTX-M-14	Proteus mirabilis	3
beta-lactam__CTX-M-14	Providencia sp. WCHPHu000369	1
beta-lactam__CTX-M-14	Raoultella ornithinolytica	1
beta-lactam__CTX-M-14	Salmonella enterica	2
beta-lactam__CTX-M-14	Shigella sonnei	3
beta-lactam__CTX-M-15	Citrobacter freundii	1
beta-lactam__CTX-M-15	Enterobacter hormaechei	4
beta-lactam__CTX-M-15	Escherichia coli	61
beta-lactam__CTX-M-15	Klebsiella oxytoca	1
beta-lactam__CTX-M-15	Klebsiella pneumoniae	103
beta-lactam__CTX-M-15	Klebsiella quasipneumoniae	5
beta-lactam__CTX-M-15	Klebsiella variicola	2
beta-lactam__CTX-M-15	Proteus mirabilis	1
beta-lactam__CTX-M-15	Salmonella enterica	5
beta-lactam__CTX-M-15	Shewanella algae	1
beta-lactam__CTX-M-15	Shewanella bicestrii	1
beta-lactam__CTX-M-15	Shigella flexneri	1
beta-lactam__CTX-M-15	Shigella sonnei	7
beta-lactam__CTX-M-15	uncultured bacterium	1
beta-lactam__CTX-M-2	Enterobacter hormaechei	3
beta-lactam__CTX-M-2	Escherichia coli	5
beta-lactam__CTX-M-2	Klebsiella pneumoniae	12
beta-lactam__CTX-M-2	Klebsiella quasipneumoniae	1
beta-lactam__CTX-M-2	Salmonella enterica	1
beta-lactam__CTX-M-2	Vibrio cholerae	1
beta-lactam__CTX-M-24	Klebsiella pneumoniae	3
beta-lactam__CTX-M-24	Klebsiella variicola	1
beta-lactam__CTX-M-25	Citrobacter freundii	1
beta-lactam__CTX-M-32	Escherichia coli	1
beta-lactam__CTX-M-51	Klebsiella pneumoniae	1
beta-lactam__CTX-M-55	Citrobacter freundii	1
beta-lactam__CTX-M-55	Enterobacter hormaechei	1
beta-lactam__CTX-M-55	Escherichia coli	47
beta-lactam__CTX-M-55	Escherichia fergusonii	1
beta-lactam__CTX-M-55	Klebsiella pneumoniae	3
beta-lactam__CTX-M-55	Salmonella enterica	14
beta-lactam__CTX-M-55	Shigella sonnei	1
beta-lactam__CTX-M-62	Klebsiella michiganensis	1
beta-lactam__CTX-M-62	Klebsiella pneumoniae	1
beta-lactam__CTX-M-65	Enterobacter cloacae	1
beta-lactam__CTX-M-65	Enterobacter hormaechei	1
beta-lactam__CTX-M-65	Escherichia coli	10
beta-lactam__CTX-M-65	Escherichia fergusonii	1
beta-lactam__CTX-M-65	Klebsiella pneumoniae	27
beta-lactam__CTX-M-65	Salmonella enterica	2
beta-lactam__CTX-M-75	Escherichia coli	2
beta-lactam__DHA-6	Citrobacter amalonaticus	1
beta-lactam__DHA-6	Citrobacter freundii	1
beta-lactam__DHA-6	Escherichia coli	4
beta-lactam__DHA-6	Klebsiella pneumoniae	15
beta-lactam__DHA-6	Klebsiella quasipneumoniae	2
beta-lactam__DHA-6	Klebsiella variicola	2
beta-lactam__DHA-6	Proteus mirabilis	1
beta-lactam__DHA-6	Providencia rettgeri	1
beta-lactam__DHA-6	Salmonella enterica	4
beta-lactam__DHA-6	Shigella flexneri	1
beta-lactam__DHA-6	Shigella sonnei	1
beta-lactam__DHA-7	Klebsiella pneumoniae	1
beta-lactam__FONA-6	Citrobacter freundii	1
beta-lactam__FONA-6	Escherichia coli	2
beta-lactam__FONA-6	Klebsiella pneumoniae	3
beta-lactam__GES-11	Acinetobacter baumannii	2
beta-lactam__GES-18	Pseudomonas aeruginosa	1
beta-lactam__GES-4	Citrobacter freundii	6
beta-lactam__GES-4	Citrobacter portucalensis	7
beta-lactam__GES-4	Klebsiella quasipneumoniae	3
beta-lactam__GES-4	Klebsiella sp. STW0522-44	1
beta-lactam__GES-4	Raoultella ornithinolytica	3
beta-lactam__GES-5	Pseudomonas aeruginosa	3
beta-lactam__GES-5	uncultured bacterium	1
beta-lactam__IMI-3	uncultured bacterium	1
beta-lactam__IMP-1	Enterobacter cloacae	1
beta-lactam__IMP-1	Enterobacter hormaechei	2
beta-lactam__IMP-1	Enterobacter kobei	1
beta-lactam__IMP-1	Klebsiella aerogenes	1
beta-lactam__IMP-1	Klebsiella pneumoniae	3
beta-lactam__IMP-10	Providencia stuartii	1
beta-lactam__IMP-11	Pseudomonas monteilii	1
beta-lactam__IMP-14	Escherichia coli	1
beta-lactam__IMP-24	Escherichia coli	1
beta-lactam__IMP-31	uncultured bacterium	1
beta-lactam__IMP-4	Citrobacter amalonaticus	1
beta-lactam__IMP-4	Citrobacter freundii	4
beta-lactam__IMP-4	Enterobacter cloacae	1
beta-lactam__IMP-4	Enterobacter hormaechei	4
beta-lactam__IMP-4	Enterobacter kobei	1
beta-lactam__IMP-4	Escherichia coli	2
beta-lactam__IMP-4	Klebsiella aerogenes	1
beta-lactam__IMP-4	Klebsiella michiganensis	1
beta-lactam__IMP-4	Klebsiella pneumoniae	3
beta-lactam__IMP-4	Klebsiella quasipneumoniae	1
beta-lactam__IMP-4	Leclercia adecarboxylata	1
beta-lactam__IMP-4	Raoultella ornithinolytica	1
beta-lactam__IMP-6	Escherichia coli	13
beta-lactam__IMP-6	Klebsiella pneumoniae	8
beta-lactam__IMP-8	Enterobacter cloacae	1
beta-lactam__IMP-8	Providencia sp. WCHPHu000369	1
beta-lactam__KHM-1	Enterobacter hormaechei	1
beta-lactam__KHM-1	Klebsiella quasipneumoniae	1
beta-lactam__KLUG-1	Citrobacter freundii	1
beta-lactam__KLUG-1	Escherichia coli	4
beta-lactam__KLUG-1	Klebsiella michiganensis	3
beta-lactam__KPC-12	Klebsiella pneumoniae	1
beta-lactam__KPC-2	Citrobacter farmeri	1
beta-lactam__KPC-2	Citrobacter freundii	10
beta-lactam__KPC-2	Enterobacter cloacae	4
beta-lactam__KPC-2	Enterobacter hormaechei	2
beta-lactam__KPC-2	Enterobacter kobei	1
beta-lactam__KPC-2	Escherichia coli	21
beta-lactam__KPC-2	Klebsiella aerogenes	2
beta-lactam__KPC-2	Klebsiella michiganensis	3
beta-lactam__KPC-2	Klebsiella oxytoca	4
beta-lactam__KPC-2	Klebsiella pneumoniae	98
beta-lactam__KPC-2	Klebsiella quasipneumoniae	3
beta-lactam__KPC-2	Klebsiella variicola	2
beta-lactam__KPC-2	Pantoea sp. PSNIH2	1
beta-lactam__KPC-2	Raoultella ornithinolytica	1
beta-lactam__KPC-2	Raoultella planticola	1
beta-lactam__KPC-2	Serratia marcescens	6
beta-lactam__KPC-3	Citrobacter freundii	2
beta-lactam__KPC-3	Enterobacter asburiae	1
beta-lactam__KPC-3	Enterobacter cloacae	1
beta-lactam__KPC-3	Enterobacter hormaechei	2
beta-lactam__KPC-3	Enterobacter roggenkampii	2
beta-lactam__KPC-3	Escherichia coli	8
beta-lactam__KPC-3	Klebsiella pneumoniae	16
beta-lactam__KPC-3	Klebsiella quasipneumoniae	2
beta-lactam__KPC-4	Enterobacter cloacae	1
beta-lactam__KPC-4	Enterobacter hormaechei	1
beta-lactam__KPC-4	Klebsiella pneumoniae	2
beta-lactam__mecI	Legionella longbeachae	2
beta-lactam__mecI	Legionella pneumophila	7
beta-lactam__mecI	Legionella sainthelensi	1
beta-lactam__mecI	Legionella sp. PC997	1
beta-lactam__metallo-beta-lactamase	Aeromonas sp. pRIVM0001_VIM-1	1
beta-lactam__metallo-beta-lactamase	Alcaligenes faecalis	1
beta-lactam__metallo-beta-lactamase	Citrobacter freundii	2
beta-lactam__metallo-beta-lactamase	Citrobacter sp. CF971	1
beta-lactam__metallo-beta-lactamase	Enterobacter cloacae	1
beta-lactam__metallo-beta-lactamase	Enterobacter hormaechei	5
beta-lactam__metallo-beta-lactamase	Enterobacter kobei	1
beta-lactam__metallo-beta-lactamase	Escherichia coli	3
beta-lactam__metallo-beta-lactamase	Klebsiella pneumoniae	6
beta-lactam__metallo-beta-lactamase	Kluyvera cryocrescens	1
beta-lactam__metallo-beta-lactamase	Pseudomonas mendocina	1
beta-lactam__NDM-2	Acinetobacter nosocomialis	1
beta-lactam__NDM-4	Acinetobacter baumannii	2
beta-lactam__NDM-4	Acinetobacter lwoffii	1
beta-lactam__NDM-4	Acinetobacter pittii	2
beta-lactam__NDM-4	Acinetobacter sp. JN247	1
beta-lactam__NDM-4	Acinetobacter sp. WCHAc010034	1
beta-lactam__NDM-4	Acinetobacter sp. WCHAc010052	1
beta-lactam__NDM-4	Citrobacter freundii	6
beta-lactam__NDM-4	Citrobacter portucalensis	1
beta-lactam__NDM-4	Citrobacter sp. CF971	1
beta-lactam__NDM-4	Citrobacter werkmanii	1
beta-lactam__NDM-4	Cronobacter sp.	1
beta-lactam__NDM-4	Enterobacter cloacae	15
beta-lactam__NDM-4	Enterobacter hormaechei	11
beta-lactam__NDM-4	Enterobacter sp. CRENT-193	1
beta-lactam__NDM-4	Escherichia coli	39
beta-lactam__NDM-4	Klebsiella aerogenes	1
beta-lactam__NDM-4	Klebsiella michiganensis	3
beta-lactam__NDM-4	Klebsiella pneumoniae	53
beta-lactam__NDM-4	Klebsiella variicola	4
beta-lactam__NDM-4	Kluyvera cryocrescens	1
beta-lactam__NDM-4	Morganella morganii	1
beta-lactam__NDM-4	Proteus cibarius	1
beta-lactam__NDM-4	Proteus mirabilis	3
beta-lactam__NDM-4	Providencia rettgeri	2
beta-lactam__NDM-4	Providencia stuartii	1
beta-lactam__NDM-4	Providencia vermicola	1
beta-lactam__NDM-4	Raoultella ornithinolytica	1
beta-lactam__NDM-4	Salmonella enterica	4
beta-lactam__NDM-4	Serratia marcescens	3
beta-lactam__NDM-4	Vibrio cholerae	1
beta-lactam__NDM-5	Citrobacter freundii	1
beta-lactam__NDM-5	Citrobacter sedlakii	1
beta-lactam__NDM-5	Enterobacter hormaechei	3
beta-lactam__NDM-5	Escherichia coli	70
beta-lactam__NDM-5	Klebsiella aerogenes	1
beta-lactam__NDM-5	Klebsiella michiganensis	2
beta-lactam__NDM-5	Klebsiella pneumoniae	27
beta-lactam__NDM-5	Klebsiella quasipneumoniae	1
beta-lactam__NDM-5	Morganella morganii	1
beta-lactam__NDM-5	Proteus mirabilis	1
beta-lactam__NDM-5	Raoultella ornithinolytica	1
beta-lactam__NDM-5	Salmonella enterica	1
beta-lactam__NDM-5	uncultured bacterium	1
beta-lactam__NDM-6	Alcaligenes faecalis	1
beta-lactam__NDM-6	Escherichia coli	2
beta-lactam__NDM-6	Klebsiella pneumoniae	3
beta-lactam__NDM-7	Acinetobacter nosocomialis	1
beta-lactam__NDM-7	Escherichia coli	10
beta-lactam__NDM-7	Klebsiella pneumoniae	5
beta-lactam__NDM-8	Acinetobacter lwoffii	1
beta-lactam__OXA-1	Aeromonas caviae	2
beta-lactam__OXA-1	Aeromonas media	1
beta-lactam__OXA-1	Citrobacter freundii	9
beta-lactam__OXA-1	Cronobacter sp.	1
beta-lactam__OXA-1	Enterobacter cloacae	1
beta-lactam__OXA-1	Enterobacter hormaechei	3
beta-lactam__OXA-1	Enterobacter kobei	1
beta-lactam__OXA-1	Escherichia coli	48
beta-lactam__OXA-1	Klebsiella michiganensis	1
beta-lactam__OXA-1	Klebsiella oxytoca	3
beta-lactam__OXA-1	Klebsiella pneumoniae	70
beta-lactam__OXA-1	Klebsiella quasipneumoniae	2
beta-lactam__OXA-1	Klebsiella variicola	1
beta-lactam__OXA-1	Proteus mirabilis	1
beta-lactam__OXA-1	Salmonella enterica	3
beta-lactam__OXA-1	Shewanella bicestrii	1
beta-lactam__OXA-1	Shigella flexneri	1
beta-lactam__OXA-1	uncultured bacterium	1
beta-lactam__OXA-10	Aeromonas hydrophila	1
beta-lactam__OXA-10	Citrobacter freundii	2
beta-lactam__OXA-10	Enterobacter hormaechei	1
beta-lactam__OXA-10	Escherichia coli	4
beta-lactam__OXA-10	Klebsiella pneumoniae	11
beta-lactam__OXA-10	Klebsiella quasipneumoniae	1
beta-lactam__OXA-10	Proteus mirabilis	1
beta-lactam__OXA-10	Providencia stuartii	2
beta-lactam__OXA-10	Pseudomonas putida	3
beta-lactam__OXA-10	uncultured bacterium	1
beta-lactam__OXA-10	Vibrio cholerae	1
beta-lactam__OXA-10	Yokenella regensburgei	1
beta-lactam__OXA-101	Alcaligenes faecalis	1
beta-lactam__OXA-11	Klebsiella pneumoniae	1
beta-lactam__OXA-146	Acinetobacter baumannii	1
beta-lactam__OXA-163	Escherichia coli	2
beta-lactam__OXA-164	Acinetobacter baumannii	1
beta-lactam__OXA-181	Enterobacter hormaechei	3
beta-lactam__OXA-181	Escherichia coli	23
beta-lactam__OXA-181	Klebsiella pneumoniae	7
beta-lactam__OXA-181	Morganella morganii	1
beta-lactam__OXA-2	Enterobacter kobei	2
beta-lactam__OXA-2	Escherichia coli	1
beta-lactam__OXA-2	Klebsiella oxytoca	3
beta-lactam__OXA-2	Klebsiella pneumoniae	3
beta-lactam__OXA-2	Klebsiella quasipneumoniae	3
beta-lactam__OXA-2	Phytobacter ursingii	1
beta-lactam__OXA-2	Pseudomonas aeruginosa	8
beta-lactam__OXA-2	Pseudomonas monteilii	1
beta-lactam__OXA-2	Salmonella enterica	2
beta-lactam__OXA-2	uncultured bacterium	2
beta-lactam__OXA-23	Acinetobacter baumannii	10
beta-lactam__OXA-23	Proteus mirabilis	1
beta-lactam__OXA-244	Klebsiella pneumoniae	1
beta-lactam__OXA-29	Legionella longbeachae	2
beta-lactam__OXA-29	Legionella pneumophila	7
beta-lactam__OXA-29	Legionella sainthelensi	1
beta-lactam__OXA-29	Legionella sp. PC997	1
beta-lactam__OXA-4	Escherichia coli	1
beta-lactam__OXA-47	uncultured bacterium	1
beta-lactam__OXA-48	Citrobacter freundii	5
beta-lactam__OXA-48	Enterobacter roggenkampii	1
beta-lactam__OXA-48	Escherichia coli	6
beta-lactam__OXA-48	Klebsiella aerogenes	1
beta-lactam__OXA-48	Klebsiella pneumoniae	35
beta-lactam__OXA-48	Klebsiella quasipneumoniae	2
beta-lactam__OXA-48	Proteus mirabilis	1
beta-lactam__OXA-48	Raoultella ornithinolytica	1
beta-lactam__OXA-58	Acinetobacter johnsonii	1
beta-lactam__OXA-66	Acinetobacter seifertii	7
beta-lactam__OXA-9	Citrobacter amalonaticus	1
beta-lactam__OXA-9	Citrobacter freundii	3
beta-lactam__OXA-9	Enterobacter hormaechei	6
beta-lactam__OXA-9	Enterobacter roggenkampii	1
beta-lactam__OXA-9	Escherichia coli	15
beta-lactam__OXA-9	Klebsiella aerogenes	1
beta-lactam__OXA-9	Klebsiella michiganensis	2
beta-lactam__OXA-9	Klebsiella oxytoca	3
beta-lactam__OXA-9	Klebsiella pneumoniae	98
beta-lactam__OXA-9	Klebsiella quasipneumoniae	7
beta-lactam__OXA-9	Klebsiella variicola	3
beta-lactam__OXA-9	Providencia stuartii	1
beta-lactam__OXA-9	Salmonella enterica	3
beta-lactam__OXA-9	Serratia marcescens	2
beta-lactam__OXA-9	Shigella flexneri	1
beta-lactam__OXA-9	Shigella sonnei	1
beta-lactam__OXA-9	uncultured bacterium	1
beta-lactam__PER-1	Acinetobacter johnsonii	1
beta-lactam__PER-2	Citrobacter freundii	1
beta-lactam__PSE-1	Escherichia coli	3
beta-lactam__PSE-1	Klebsiella oxytoca	1
beta-lactam__PSE-1	Klebsiella pneumoniae	1
beta-lactam__PSE-1	uncultured bacterium	1
beta-lactam__SHV	Citrobacter freundii	3
beta-lactam__SHV	Enterobacter cloacae	1
beta-lactam__SHV	Enterobacter hormaechei	1
beta-lactam__SHV	Klebsiella oxytoca	3
beta-lactam__SHV	Klebsiella pneumoniae	26
beta-lactam__SHV	Klebsiella quasipneumoniae	3
beta-lactam__SHV	Klebsiella quasivariicola	1
beta-lactam__SHV	Phytobacter ursingii	1
beta-lactam__SHV	Serratia marcescens	4
beta-lactam__SHV	Shewanella bicestrii	1
beta-lactam__SHV-1	Escherichia coli	3
beta-lactam__SHV-1	Klebsiella pneumoniae	1
beta-lactam__SHV-100	Klebsiella pneumoniae	1
beta-lactam__SHV-12	Klebsiella pneumoniae	1
beta-lactam__SHV-2	Klebsiella michiganensis	2
beta-lactam__SHV-5	Aeromonas sp. pRIVM0001_VIM-1	1
beta-lactam__SHV-5	Citrobacter freundii	3
beta-lactam__SHV-5	Citrobacter sp. CF971	1
beta-lactam__SHV-5	Enterobacter cloacae	8
beta-lactam__SHV-5	Enterobacter hormaechei	3
beta-lactam__SHV-5	Enterobacter kobei	1
beta-lactam__SHV-5	Escherichia coli	15
beta-lactam__SHV-5	Escherichia fergusonii	1
beta-lactam__SHV-5	Klebsiella pneumoniae	41
beta-lactam__SHV-5	Klebsiella variicola	1
beta-lactam__SHV-5	Kluyvera cryocrescens	2
beta-lactam__SHV-5	Raoultella ornithinolytica	1
beta-lactam__SHV-5	Raoultella planticola	1
beta-lactam__SHV-5	Salmonella enterica	1
beta-lactam__SHV-5	uncultured bacterium	2
beta-lactam__TEM-1	Citrobacter farmeri	2
beta-lactam__TEM-1	Citrobacter freundii	20
beta-lactam__TEM-1	Citrobacter sp. CF971	1
beta-lactam__TEM-1	Citrobacter werkmanii	1
beta-lactam__TEM-1	Enterobacter cloacae	10
beta-lactam__TEM-1	Enterobacter hormaechei	19
beta-lactam__TEM-1	Enterobacter kobei	2
beta-lactam__TEM-1	Enterobacter roggenkampii	1
beta-lactam__TEM-1	Escherichia coli	238
beta-lactam__TEM-1	Escherichia fergusonii	1
beta-lactam__TEM-1	Haemophilus influenzae	1
beta-lactam__TEM-1	Klebsiella aerogenes	1
beta-lactam__TEM-1	Klebsiella michiganensis	3
beta-lactam__TEM-1	Klebsiella oxytoca	3
beta-lactam__TEM-1	Klebsiella pneumoniae	241
beta-lactam__TEM-1	Klebsiella quasipneumoniae	8
beta-lactam__TEM-1	Klebsiella variicola	3
beta-lactam__TEM-1	Proteus mirabilis	3
beta-lactam__TEM-1	Providencia sp. WCHPHu000369	2
beta-lactam__TEM-1	Pseudomonas aeruginosa	1
beta-lactam__TEM-1	Salmonella enterica	43
beta-lactam__TEM-1	Serratia marcescens	3
beta-lactam__TEM-1	Shigella boydii	1
beta-lactam__TEM-1	Shigella flexneri	13
beta-lactam__TEM-1	Shigella sonnei	7
beta-lactam__TEM-1	uncultured bacterium	7
beta-lactam__TEM-1	Vibrio cholerae	3
beta-lactam__TEM-112	Enterobacter hormaechei	1
beta-lactam__TEM-112	Escherichia coli	3
beta-lactam__TEM-112	Klebsiella pneumoniae	2
beta-lactam__TEM-112	Salmonella enterica	1
beta-lactam__TEM-120	Escherichia coli	1
beta-lactam__TEM-132	Serratia marcescens	4
beta-lactam__TEM-135	Escherichia coli	8
beta-lactam__TEM-156	Escherichia coli	1
beta-lactam__TEM-156	Klebsiella pneumoniae	3
beta-lactam__TEM-176	Escherichia coli	3
beta-lactam__TEM-2	Escherichia coli	1
beta-lactam__TEM-2	Klebsiella pneumoniae	1
beta-lactam__TEM-2	Proteus mirabilis	1
beta-lactam__TEM-2	Pseudomonas aeruginosa	1
beta-lactam__TEM-30	Escherichia coli	4
beta-lactam__TEM-33	Escherichia coli	1
beta-lactam__TEM-40	Shigella flexneri	1
beta-lactam__TEM-57	Escherichia coli	37
beta-lactam__TEM-67	Klebsiella pneumoniae	2
beta-lactam__TEM-68	Klebsiella pneumoniae	3
beta-lactam__TEM-84	Escherichia coli	1
beta-lactam__TEM-95	Klebsiella oxytoca	1
beta-lactam__Toho-1	Escherichia coli	1
beta-lactam__VEB-1	Escherichia coli	1
beta-lactam__VEB-1	Klebsiella pneumoniae	4
beta-lactam__VEB-1	uncultured bacterium	3
beta-lactam__VEB-3	Citrobacter freundii	2
beta-lactam__VEB-3	Enterobacter hormaechei	1
beta-lactam__VEB-3	Klebsiella pneumoniae	2
beta-lactam__VIM-2	Pseudomonas aeruginosa	19
beta-lactam__VIM-2	Pseudomonas asiatica	1
beta-lactam__VIM-2	Pseudomonas juntendi	1
beta-lactam__VIM-2	Pseudomonas putida	1
beta-lactam__VIM-2	Pseudomonas sp. MRSN12121	1
beta-lactam__VIM-24	Pseudomonas aeruginosa	6
bleomycin__bleomycin resistance protein	Escherichia coli	10
bleomycin__bleomycin resistance protein	Klebsiella pneumoniae	6
bleomycin__bleomycin resistance protein	Klebsiella quasipneumoniae	1
bleomycin__bleomycin resistance protein	Salmonella enterica	5
chloramphenicol__cat_chloramphenicol acetyltransferase	Enterobacter cloacae	2
chloramphenicol__cat_chloramphenicol acetyltransferase	Klebsiella pneumoniae	19
chloramphenicol__catA	Citrobacter farmeri	1
chloramphenicol__catA	Citrobacter freundii	9
chloramphenicol__catA	Citrobacter werkmanii	1
chloramphenicol__catA	Enterobacter cloacae	1
chloramphenicol__catA	Enterobacter hormaechei	2
chloramphenicol__catA	Escherichia coli	25
chloramphenicol__catA	Haemophilus influenzae	1
chloramphenicol__catA	Klebsiella pneumoniae	84
chloramphenicol__catA	Klebsiella quasipneumoniae	1
chloramphenicol__catA	Klebsiella variicola	1
chloramphenicol__catA	Raoultella ornithinolytica	1
chloramphenicol__catA	Salmonella enterica	12
chloramphenicol__catA	Shigella flexneri	1
chloramphenicol__catA	uncultured bacterium	2
chloramphenicol__catA	Vibrio cholerae	1
chloramphenicol__catB	Aeromonas caviae	2
chloramphenicol__catB	Aeromonas media	1
chloramphenicol__catB	Aeromonas sp. pRIVM0001_VIM-1	1
chloramphenicol__catB	Citrobacter freundii	11
chloramphenicol__catB	Citrobacter sp. CF971	1
chloramphenicol__catB	Comamonas testosteroni	1
chloramphenicol__catB	Cronobacter sp.	1
chloramphenicol__catB	Enterobacter cloacae	2
chloramphenicol__catB	Enterobacter hormaechei	6
chloramphenicol__catB	Enterobacter kobei	3
chloramphenicol__catB	Escherichia coli	51
chloramphenicol__catB	Escherichia fergusonii	1
chloramphenicol__catB	Klebsiella aerogenes	1
chloramphenicol__catB	Klebsiella michiganensis	2
chloramphenicol__catB	Klebsiella oxytoca	5
chloramphenicol__catB	Klebsiella pneumoniae	76
chloramphenicol__catB	Klebsiella quasipneumoniae	6
chloramphenicol__catB	Klebsiella variicola	1
chloramphenicol__catB	Kluyvera cryocrescens	1
chloramphenicol__catB	Proteus mirabilis	1
chloramphenicol__catB	Raoultella ornithinolytica	3
chloramphenicol__catB	Salmonella enterica	2
chloramphenicol__catB	Shewanella bicestrii	1
chloramphenicol__catB	Shigella flexneri	1
chloramphenicol__catB	uncultured bacterium	3
chloramphenicol__chloramphenicol exporter	Acinetobacter baumannii	1
chloramphenicol__chloramphenicol exporter	Acinetobacter johnsonii	1
chloramphenicol__chloramphenicol exporter	Acinetobacter schindleri	1
chloramphenicol__chloramphenicol exporter	Aeromonas hydrophila	1
chloramphenicol__chloramphenicol exporter	Citrobacter freundii	1
chloramphenicol__chloramphenicol exporter	Escherichia coli	29
chloramphenicol__chloramphenicol exporter	Escherichia fergusonii	1
chloramphenicol__chloramphenicol exporter	Klebsiella pneumoniae	8
chloramphenicol__chloramphenicol exporter	Proteus cibarius	1
chloramphenicol__chloramphenicol exporter	Proteus mirabilis	1
chloramphenicol__chloramphenicol exporter	Providencia rettgeri	1
chloramphenicol__chloramphenicol exporter	Raoultella ornithinolytica	1
chloramphenicol__chloramphenicol exporter	Salmonella enterica	10
chloramphenicol__chloramphenicol exporter	Shewanella algae	1
chloramphenicol__chloramphenicol exporter	Yokenella regensburgei	1
chloramphenicol__cmlA	Acinetobacter baumannii	1
chloramphenicol__cmlA	Aeromonas hydrophila	1
chloramphenicol__cmlA	Citrobacter freundii	1
chloramphenicol__cmlA	Escherichia coli	15
chloramphenicol__cmlA	Klebsiella oxytoca	1
chloramphenicol__cmlA	Klebsiella pneumoniae	23
chloramphenicol__cmlA	Klebsiella quasipneumoniae	1
chloramphenicol__cmlA	Providencia stuartii	2
chloramphenicol__cmlA	Pseudomonas aeruginosa	1
chloramphenicol__cmlA	Salmonella enterica	2
chloramphenicol__cmlA	uncultured bacterium	1
chloramphenicol__cmlA	Vibrio cholerae	1
chloramphenicol__cmlA	Yokenella regensburgei	1
chloramphenicol__floR	Acinetobacter baumannii	1
chloramphenicol__floR	Escherichia coli	37
chloramphenicol__floR	Escherichia fergusonii	2
chloramphenicol__floR	Klebsiella aerogenes	1
chloramphenicol__floR	Klebsiella pneumoniae	34
chloramphenicol__floR	Phaeobacter inhibens	3
chloramphenicol__floR	Photobacterium damselae	1
chloramphenicol__floR	Porphyrobacter sp. YT40	1
chloramphenicol__floR	Proteus mirabilis	1
chloramphenicol__floR	Proteus vulgaris	1
chloramphenicol__floR	Providencia sp. WCHPHu000369	1
chloramphenicol__floR	Providencia stuartii	2
chloramphenicol__floR	Salmonella enterica	13
chloramphenicol__floR	uncultured bacterium HHV216	1
chloramphenicol__floR	uncultured bacterium	1
chloramphenicol__floR	Vibrio cholerae	2
colistin__MCR-1	Citrobacter amalonaticus	1
colistin__MCR-1	Escherichia coli	95
colistin__MCR-1	Klebsiella aerogenes	1
colistin__MCR-1	Klebsiella pneumoniae	8
colistin__MCR-1	Salmonella enterica	4
colistin__MCR-1	Salmonella sp. SSDFZ69	1
colistin__MCR-1	Shigella flexneri	1
colistin__MCR-1	Shigella sonnei	3
colistin__MCR-3	Escherichia coli	4
colistin__MCR-3	Klebsiella pneumoniae	4
colistin__MCR-3	Klebsiella quasipneumoniae	1
colistin__MCR-3	Salmonella enterica	7
macrolide-lincosamide-streptogramin__ereA	Klebsiella pneumoniae	1
macrolide-lincosamide-streptogramin__ereA	Providencia stuartii	2
macrolide-lincosamide-streptogramin__ereA	Thauera aromatica	1
macrolide-lincosamide-streptogramin__ereA	uncultured bacterium	1
macrolide-lincosamide-streptogramin__ermB	Escherichia coli	35
macrolide-lincosamide-streptogramin__ermB	Klebsiella pneumoniae	16
macrolide-lincosamide-streptogramin__ermB	Salmonella enterica	2
macrolide-lincosamide-streptogramin__ermB	Shigella flexneri	6
macrolide-lincosamide-streptogramin__ermB	Shigella sonnei	3
macrolide-lincosamide-streptogramin__ermC	Escherichia coli	36
macrolide-lincosamide-streptogramin__ermC	Klebsiella pneumoniae	16
macrolide-lincosamide-streptogramin__ermC	Salmonella enterica	2
macrolide-lincosamide-streptogramin__ermC	Shigella flexneri	7
macrolide-lincosamide-streptogramin__ermC	Shigella sonnei	3
macrolide-lincosamide-streptogramin__mphA	Aeromonas hydrophila	1
macrolide-lincosamide-streptogramin__mphA	Aeromonas sp. pRIVM0001_VIM-1	1
macrolide-lincosamide-streptogramin__mphA	Citrobacter amalonaticus	2
macrolide-lincosamide-streptogramin__mphA	Citrobacter freundii	13
macrolide-lincosamide-streptogramin__mphA	Citrobacter portucalensis	4
macrolide-lincosamide-streptogramin__mphA	Citrobacter werkmanii	1
macrolide-lincosamide-streptogramin__mphA	Comamonas testosteroni	1
macrolide-lincosamide-streptogramin__mphA	Cronobacter sp.	1
macrolide-lincosamide-streptogramin__mphA	Enterobacter cloacae	2
macrolide-lincosamide-streptogramin__mphA	Enterobacter hormaechei	11
macrolide-lincosamide-streptogramin__mphA	Enterobacter kobei	1
macrolide-lincosamide-streptogramin__mphA	Escherichia coli	146
macrolide-lincosamide-streptogramin__mphA	Klebsiella aerogenes	1
macrolide-lincosamide-streptogramin__mphA	Klebsiella michiganensis	1
macrolide-lincosamide-streptogramin__mphA	Klebsiella pneumoniae	119
macrolide-lincosamide-streptogramin__mphA	Klebsiella variicola	1
macrolide-lincosamide-streptogramin__mphA	Kluyvera cryocrescens	1
macrolide-lincosamide-streptogramin__mphA	Salmonella enterica	9
macrolide-lincosamide-streptogramin__mphA	Shigella flexneri	8
macrolide-lincosamide-streptogramin__mphA	Shigella sonnei	10
macrolide-lincosamide-streptogramin__mphA	uncultured bacterium	3
macrolide-lincosamide-streptogramin__mphA	Vibrio cholerae	1
multidrug__adeB	Acinetobacter johnsonii	1
multidrug__mdfA	Klebsiella pneumoniae	1
multidrug__mexD	Aeromonas caviae	3
multidrug__mexD	Aeromonas media	1
multidrug__mexD	Citrobacter freundii	1
multidrug__mexD	Klebsiella pneumoniae	3
multidrug__mexD	Pseudomonas putida	1
multidrug__mexD	uncultured bacterium	1
multidrug__omp36	Enterobacter cloacae	1
multidrug__omp36	Klebsiella pneumoniae	5
multidrug__omp36	Raoultella ornithinolytica	1
quinolone__qepA	Escherichia coli	2
quinolone__qepA	Klebsiella pneumoniae	1
quinolone__qepA	Salmonella enterica	4
quinolone__qnrA	Citrobacter freundii	2
quinolone__qnrA	Enterobacter cloacae	1
quinolone__qnrA	Enterobacter hormaechei	3
quinolone__qnrA	Enterobacter kobei	2
quinolone__qnrA	Escherichia coli	6
quinolone__qnrA	Klebsiella oxytoca	1
quinolone__qnrA	Klebsiella pneumoniae	6
quinolone__qnrA	Klebsiella quasipneumoniae	3
quinolone__qnrA	Proteus cibarius	1
quinolone__qnrA	Providencia stuartii	1
quinolone__qnrA	Raoultella planticola	1
quinolone__qnrB	Citrobacter amalonaticus	1
quinolone__qnrB	Citrobacter freundii	1
quinolone__qnrB	Enterobacter cloacae	3
quinolone__qnrB	Enterobacter hormaechei	6
quinolone__qnrB	Enterobacter roggenkampii	1
quinolone__qnrB	Escherichia coli	10
quinolone__qnrB	Klebsiella aerogenes	1
quinolone__qnrB	Klebsiella michiganensis	1
quinolone__qnrB	Klebsiella oxytoca	1
quinolone__qnrB	Klebsiella pneumoniae	87
quinolone__qnrB	Klebsiella quasipneumoniae	5
quinolone__qnrB	Klebsiella variicola	3
quinolone__qnrB	Providencia stuartii	1
quinolone__qnrB	Salmonella enterica	5
quinolone__qnrB	Shigella flexneri	1
quinolone__qnrB	Shigella sonnei	1
quinolone__qnrB	uncultured bacterium	1
quinolone__qnrS	Aeromonas sp. pRIVM0001_VIM-1	1
quinolone__qnrS	Citrobacter amalonaticus	1
quinolone__qnrS	Citrobacter freundii	3
quinolone__qnrS	Enterobacter chengduensis	1
quinolone__qnrS	Enterobacter cloacae	6
quinolone__qnrS	Enterobacter hormaechei	9
quinolone__qnrS	Enterobacter kobei	1
quinolone__qnrS	Escherichia coli	69
quinolone__qnrS	Escherichia fergusonii	1
quinolone__qnrS	Klebsiella pneumoniae	107
quinolone__qnrS	Klebsiella quasipneumoniae	2
quinolone__qnrS	Klebsiella quasivariicola	1
quinolone__qnrS	Klebsiella variicola	2
quinolone__qnrS	Kluyvera cryocrescens	2
quinolone__qnrS	Leclercia adecarboxylata	1
quinolone__qnrS	Morganella morganii	1
quinolone__qnrS	Nitrincola sp. KXZD1103	1
quinolone__qnrS	Raoultella ornithinolytica	3
quinolone__qnrS	Salmonella enterica	15
quinolone__qnrS	Serratia marcescens	2
quinolone__qnrS	Shigella boydii	1
quinolone__qnrS	Shigella flexneri	9
quinolone__qnrS	Shigella sonnei	5
quinolone__qnrS	uncultured bacterium	1
quinolone__qnrS	Yokenella regensburgei	1
rifamycin__ADP-ribosylating transferase_arr	Acinetobacter johnsonii	1
rifamycin__ADP-ribosylating transferase_arr	Aeromonas caviae	2
rifamycin__ADP-ribosylating transferase_arr	Aeromonas media	1
rifamycin__ADP-ribosylating transferase_arr	Citrobacter freundii	12
rifamycin__ADP-ribosylating transferase_arr	Citrobacter werkmanii	1
rifamycin__ADP-ribosylating transferase_arr	Cronobacter sp.	1
rifamycin__ADP-ribosylating transferase_arr	Enterobacter cloacae	2
rifamycin__ADP-ribosylating transferase_arr	Enterobacter hormaechei	5
rifamycin__ADP-ribosylating transferase_arr	Enterobacter kobei	1
rifamycin__ADP-ribosylating transferase_arr	Escherichia coli	25
rifamycin__ADP-ribosylating transferase_arr	Escherichia fergusonii	1
rifamycin__ADP-ribosylating transferase_arr	Klebsiella michiganensis	1
rifamycin__ADP-ribosylating transferase_arr	Klebsiella oxytoca	2
rifamycin__ADP-ribosylating transferase_arr	Klebsiella pneumoniae	63
rifamycin__ADP-ribosylating transferase_arr	Klebsiella quasipneumoniae	2
rifamycin__ADP-ribosylating transferase_arr	Klebsiella variicola	1
rifamycin__ADP-ribosylating transferase_arr	Proteus cibarius	1
rifamycin__ADP-ribosylating transferase_arr	Proteus mirabilis	2
rifamycin__ADP-ribosylating transferase_arr	Providencia rettgeri	1
rifamycin__ADP-ribosylating transferase_arr	Raoultella ornithinolytica	1
rifamycin__ADP-ribosylating transferase_arr	Salmonella enterica	3
rifamycin__ADP-ribosylating transferase_arr	Shigella flexneri	1
rifamycin__ADP-ribosylating transferase_arr	uncultured bacterium	1
rifamycin__ADP-ribosylating transferase_arr	Vibrio cholerae	2
rifamycin__ADP-ribosylating transferase_arr	Yokenella regensburgei	1
sulfonamide__sul1	Acinetobacter baumannii	2
sulfonamide__sul1	Acinetobacter johnsonii	2
sulfonamide__sul1	Aeromonas caviae	2
sulfonamide__sul1	Aeromonas media	1
sulfonamide__sul1	Aeromonas sp. pRIVM0001_VIM-1	1
sulfonamide__sul1	Alcaligenes faecalis	3
sulfonamide__sul1	Citrobacter amalonaticus	1
sulfonamide__sul1	Citrobacter freundii	33
sulfonamide__sul1	Citrobacter portucalensis	3
sulfonamide__sul1	Citrobacter sp. CF971	1
sulfonamide__sul1	Citrobacter werkmanii	2
sulfonamide__sul1	Comamonas testosteroni	2
sulfonamide__sul1	Cronobacter sp.	2
sulfonamide__sul1	Enterobacter cloacae complex sp.	1
sulfonamide__sul1	Enterobacter cloacae	12
sulfonamide__sul1	Enterobacter hormaechei	33
sulfonamide__sul1	Enterobacter kobei	8
sulfonamide__sul1	Escherichia coli	223
sulfonamide__sul1	Klebsiella aerogenes	8
sulfonamide__sul1	Klebsiella michiganensis	8
sulfonamide__sul1	Klebsiella oxytoca	8
sulfonamide__sul1	Klebsiella pneumoniae	270
sulfonamide__sul1	Klebsiella quasipneumoniae	22
sulfonamide__sul1	Klebsiella sp. STW0522-44	1
sulfonamide__sul1	Klebsiella variicola	5
sulfonamide__sul1	Kluyvera cryocrescens	1
sulfonamide__sul1	Novosphingobium sp. ES2-1	1
sulfonamide__sul1	Pantoea sp. PSNIH2	1
sulfonamide__sul1	Phytobacter ursingii	1
sulfonamide__sul1	Proteus cibarius	3
sulfonamide__sul1	Proteus mirabilis	9
sulfonamide__sul1	Proteus vulgaris	2
sulfonamide__sul1	Providencia rettgeri	2
sulfonamide__sul1	Providencia sp. WCHPHu000369	1
sulfonamide__sul1	Providencia stuartii	6
sulfonamide__sul1	Providencia vermicola	1
sulfonamide__sul1	Pseudomonas aeruginosa	31
sulfonamide__sul1	Pseudomonas mendocina	1
sulfonamide__sul1	Pseudomonas monteilii	1
sulfonamide__sul1	Pseudomonas putida	1
sulfonamide__sul1	Pseudomonas sp. MRSN12121	1
sulfonamide__sul1	Raoultella ornithinolytica	5
sulfonamide__sul1	Raoultella planticola	2
sulfonamide__sul1	Salmonella enterica	37
sulfonamide__sul1	Serratia marcescens	7
sulfonamide__sul1	Shewanella algae	1
sulfonamide__sul1	Shigella flexneri	6
sulfonamide__sul1	Shigella sonnei	6
sulfonamide__sul1	Sphingobium yanoikuyae	1
sulfonamide__sul1	Thauera aromatica	1
sulfonamide__sul1	uncultured bacterium	29
sulfonamide__sul1	Vibrio alginolyticus	1
sulfonamide__sul1	Vibrio cholerae	5
sulfonamide__sul2	Acinetobacter baumannii	2
sulfonamide__sul2	Aeromonas hydrophila	1
sulfonamide__sul2	Aeromonas sp. pRIVM0001_VIM-1	1
sulfonamide__sul2	Citrobacter farmeri	1
sulfonamide__sul2	Citrobacter freundii	15
sulfonamide__sul2	Citrobacter werkmanii	1
sulfonamide__sul2	Enterobacter cloacae	3
sulfonamide__sul2	Enterobacter hormaechei	8
sulfonamide__sul2	Escherichia coli	142
sulfonamide__sul2	Escherichia fergusonii	1
sulfonamide__sul2	Klebsiella aerogenes	2
sulfonamide__sul2	Klebsiella michiganensis	2
sulfonamide__sul2	Klebsiella oxytoca	3
sulfonamide__sul2	Klebsiella pneumoniae	136
sulfonamide__sul2	Klebsiella quasipneumoniae	5
sulfonamide__sul2	Klebsiella variicola	1
sulfonamide__sul2	Kluyvera cryocrescens	1
sulfonamide__sul2	Phaeobacter inhibens	3
sulfonamide__sul2	Photobacterium damselae	1
sulfonamide__sul2	Proteus cibarius	1
sulfonamide__sul2	Proteus mirabilis	2
sulfonamide__sul2	Proteus vulgaris	1
sulfonamide__sul2	Providencia sp. WCHPHu000369	1
sulfonamide__sul2	Providencia stuartii	3
sulfonamide__sul2	Pseudomonas aeruginosa	1
sulfonamide__sul2	Raoultella ornithinolytica	2
sulfonamide__sul2	Salmonella enterica	35
sulfonamide__sul2	Shewanella algae	1
sulfonamide__sul2	Shewanella bicestrii	1
sulfonamide__sul2	Shigella flexneri	4
sulfonamide__sul2	Shigella sonnei	3
sulfonamide__sul2	uncultured bacterium HH1107	2
sulfonamide__sul2	uncultured bacterium HHV216	1
sulfonamide__sul2	uncultured bacterium HHV35	1
sulfonamide__sul2	uncultured bacterium	5
sulfonamide__sul2	Vibrio alginolyticus	1
sulfonamide__sul2	Vibrio cholerae	4
sulfonamide__sul2	Yokenella regensburgei	1
sulfonamide__sul3	Escherichia coli	19
sulfonamide__sul3	Klebsiella pneumoniae	8
sulfonamide__sul3	Salmonella enterica	3
tetracycline__tet39	Acinetobacter baumannii	1
tetracycline__tetA	Aeromonas hydrophila	1
tetracycline__tetA	Citrobacter freundii	3
tetracycline__tetA	Enterobacter hormaechei	2
tetracycline__tetA	Escherichia coli	145
tetracycline__tetA	Escherichia fergusonii	3
tetracycline__tetA	Klebsiella oxytoca	1
tetracycline__tetA	Klebsiella pneumoniae	169
tetracycline__tetA	Klebsiella quasipneumoniae	4
tetracycline__tetA	Klebsiella variicola	1
tetracycline__tetA	Providencia stuartii	1
tetracycline__tetA	Pseudomonas aeruginosa	4
tetracycline__tetA	Pseudomonas putida	2
tetracycline__tetA	Raoultella ornithinolytica	2
tetracycline__tetA	Salmonella enterica	30
tetracycline__tetA	Shewanella algae	1
tetracycline__tetA	Shewanella bicestrii	2
tetracycline__tetA	Shigella boydii	1
tetracycline__tetA	Shigella flexneri	4
tetracycline__tetA	Shigella sonnei	1
tetracycline__tetA	Thauera aromatica	1
tetracycline__tetA	uncultured bacterium	22
tetracycline__tetA	Vibrio cholerae	1
tetracycline__tetA	Yokenella regensburgei	1
tetracycline__tetB	Escherichia coli	46
tetracycline__tetB	Haemophilus influenzae	1
tetracycline__tetB	Klebsiella pneumoniae	1
tetracycline__tetB	Photobacterium damselae	1
tetracycline__tetB	Proteus mirabilis	1
tetracycline__tetB	Salmonella enterica	2
tetracycline__tetB	Shigella sonnei	1
tetracycline__tetB	uncultured bacterium	2
tetracycline__tetB	Vibrio sp. 04Ya090	1
tetracycline__tetC	Escherichia coli	43
tetracycline__tetC	Haemophilus influenzae	1
tetracycline__tetC	Photobacterium damselae	1
tetracycline__tetC	Proteus mirabilis	1
tetracycline__tetC	Salmonella enterica	2
tetracycline__tetC	Shigella sonnei	1
tetracycline__tetC	uncultured bacterium	3
tetracycline__tetD	Citrobacter farmeri	1
tetracycline__tetD	Citrobacter freundii	3
tetracycline__tetD	Citrobacter werkmanii	1
tetracycline__tetD	Enterobacter cloacae	1
tetracycline__tetD	Enterobacter hormaechei	1
tetracycline__tetD	Escherichia coli	41
tetracycline__tetD	Haemophilus influenzae	1
tetracycline__tetD	Klebsiella pneumoniae	18
tetracycline__tetD	Photobacterium damselae	1
tetracycline__tetD	Proteus mirabilis	1
tetracycline__tetD	Salmonella enterica	2
tetracycline__tetD	Shigella sonnei	1
tetracycline__tetD	uncultured bacterium	2
tetracycline__tetD	Vibrio cholerae	1
tetracycline__tetD	Vibrio sp. 04Ya090	1
tetracycline__tetE	Aeromonas caviae	2
tetracycline__tetE	Aeromonas media	1
tetracycline__tetE	Raoultella ornithinolytica	1
tetracycline__tetG	Comamonas testosteroni	1
tetracycline__tetG	Klebsiella pneumoniae	11
tetracycline__tetG	Porphyrobacter sp. YT40	1
tetracycline__tetG	Proteus mirabilis	2
tetracycline__tetG	Providencia sp. WCHPHu000369	1
tetracycline__tetG	uncultured bacterium	1
tetracycline__tetH	uncultured bacterium HHV216	1
tetracycline__tetM	Acinetobacter schindleri	1
tetracycline__tetM	Escherichia coli	6
tetracycline__tetM	Neisseria gonorrhoeae	5
tetracycline__tetM	Photobacterium damselae	1
tetracycline__tetM	Salmonella enterica	5
tetracycline__tetM	Vibrio sp. 04Ya090	1
tetracycline__tetO	Campylobacter coli	3
tetracycline__tetO	Campylobacter jejuni	9
tetracycline__tetO	Campylobacter sp. CFSAN093226	1
tetracycline__tetracycline_resistance_protein	Citrobacter freundii	1
tetracycline__tetracycline_resistance_protein	Escherichia coli	17
tetracycline__tetracycline_resistance_protein	Klebsiella pneumoniae	3
tetracycline__tetracycline_resistance_protein	Salmonella enterica	5
tetracycline__tetracycline_resistance_protein	uncultured bacterium	3
tetracycline__tetX	Escherichia coli	10
tetracycline__tetX	Escherichia fergusonii	1
tetracycline__tetX	uncultured bacterium HH1107	1
tetracycline__tetY	Acinetobacter johnsonii	1
trimethoprim__dfrA1	Acinetobacter baumannii	2
trimethoprim__dfrA1	Acinetobacter schindleri	1
trimethoprim__dfrA1	Enterobacter hormaechei	3
trimethoprim__dfrA1	Escherichia coli	15
trimethoprim__dfrA1	Klebsiella aerogenes	2
trimethoprim__dfrA1	Klebsiella pneumoniae	37
trimethoprim__dfrA1	Klebsiella quasipneumoniae	1
trimethoprim__dfrA1	Proteus cibarius	1
trimethoprim__dfrA1	Proteus mirabilis	2
trimethoprim__dfrA1	Proteus vulgaris	1
trimethoprim__dfrA1	Providencia rettgeri	1
trimethoprim__dfrA1	Pseudomonas aeruginosa	1
trimethoprim__dfrA1	Raoultella ornithinolytica	1
trimethoprim__dfrA1	Salmonella enterica	5
trimethoprim__dfrA1	Serratia marcescens	1
trimethoprim__dfrA1	Shigella flexneri	2
trimethoprim__dfrA1	Shigella sonnei	1
trimethoprim__dfrA1	uncultured bacterium	6
trimethoprim__dfrA10	Klebsiella pneumoniae	2
trimethoprim__dfrA12	Citrobacter freundii	6
trimethoprim__dfrA12	Citrobacter portucalensis	2
trimethoprim__dfrA12	Enterobacter cloacae	1
trimethoprim__dfrA12	Enterobacter hormaechei	5
trimethoprim__dfrA12	Escherichia coli	48
trimethoprim__dfrA12	Klebsiella pneumoniae	88
trimethoprim__dfrA12	Klebsiella variicola	2
trimethoprim__dfrA12	Proteus cibarius	1
trimethoprim__dfrA12	Proteus mirabilis	3
trimethoprim__dfrA12	Providencia sp. WCHPHu000369	1
trimethoprim__dfrA12	Raoultella ornithinolytica	1
trimethoprim__dfrA12	Salmonella enterica	14
trimethoprim__dfrA12	Shewanella algae	1
trimethoprim__dfrA12	uncultured bacterium	2
trimethoprim__dfrA14	Aeromonas hydrophila	1
trimethoprim__dfrA14	Aeromonas sp. pRIVM0001_VIM-1	1
trimethoprim__dfrA14	Alcaligenes faecalis	1
trimethoprim__dfrA14	Citrobacter freundii	1
trimethoprim__dfrA14	Enterobacter asburiae	1
trimethoprim__dfrA14	Enterobacter cloacae	5
trimethoprim__dfrA14	Enterobacter hormaechei	5
trimethoprim__dfrA14	Escherichia coli	42
trimethoprim__dfrA14	Klebsiella michiganensis	1
trimethoprim__dfrA14	Klebsiella oxytoca	2
trimethoprim__dfrA14	Klebsiella pneumoniae	106
trimethoprim__dfrA14	Klebsiella quasipneumoniae	5
trimethoprim__dfrA14	Klebsiella variicola	1
trimethoprim__dfrA14	Kluyvera cryocrescens	2
trimethoprim__dfrA14	Morganella morganii	1
trimethoprim__dfrA14	Pantoea sp. PSNIH2	1
trimethoprim__dfrA14	Proteus mirabilis	1
trimethoprim__dfrA14	Pseudomonas putida	2
trimethoprim__dfrA14	Raoultella ornithinolytica	1
trimethoprim__dfrA14	Salmonella enterica	3
trimethoprim__dfrA14	Shigella flexneri	3
trimethoprim__dfrA14	uncultured bacterium	2
trimethoprim__dfrA14	Yokenella regensburgei	1
trimethoprim__dfrA15	Salmonella enterica	1
trimethoprim__dfrA15	Vibrio alginolyticus	1
trimethoprim__dfrA16	Escherichia coli	1
trimethoprim__dfrA17	Citrobacter amalonaticus	1
trimethoprim__dfrA17	Enterobacter hormaechei	1
trimethoprim__dfrA17	Escherichia coli	84
trimethoprim__dfrA17	Klebsiella pneumoniae	7
trimethoprim__dfrA17	Salmonella enterica	2
trimethoprim__dfrA17	Shigella flexneri	5
trimethoprim__dfrA17	Shigella sonnei	6
trimethoprim__dfrA19	Citrobacter freundii	1
trimethoprim__dfrA19	Enterobacter hormaechei	1
trimethoprim__dfrA19	Klebsiella oxytoca	1
trimethoprim__dfrA21	Escherichia coli	1
trimethoprim__dfrA22	Klebsiella pneumoniae	1
trimethoprim__dfrA23	Escherichia coli	1
trimethoprim__dfrA23	Klebsiella pneumoniae	4
trimethoprim__dfrA23	Salmonella enterica	1
trimethoprim__dfrA23	uncultured bacterium	1
trimethoprim__dfrA25	Escherichia coli	4
trimethoprim__dfrA25	Klebsiella pneumoniae	2
trimethoprim__dfrA5	Escherichia coli	11
trimethoprim__dfrA5	Klebsiella pneumoniae	3
trimethoprim__dfrA5	Klebsiella quasipneumoniae	2
trimethoprim__dfrA5	Salmonella enterica	1
trimethoprim__dfrA5	Serratia marcescens	2
trimethoprim__dfrA7	Acinetobacter baumannii	2
trimethoprim__dfrB1	Enterobacter hormaechei	1
trimethoprim__dfrB1	Klebsiella pneumoniae	1
trimethoprim__dfrB2	Comamonas testosteroni	1
trimethoprim__dfrB3	Enterobacter hormaechei	1
trimethoprim__dfrB3	Serratia marcescens	1
unclassified__16S rRNA methylase	Citrobacter freundii	1
unclassified__16S rRNA methylase	Citrobacter portucalensis	1
unclassified__16S rRNA methylase	Enterobacter cloacae	1
unclassified__16S rRNA methylase	Enterobacter hormaechei	4
unclassified__16S rRNA methylase	Escherichia coli	7
unclassified__16S rRNA methylase	Klebsiella aerogenes	1
unclassified__16S rRNA methylase	Klebsiella pneumoniae	16
unclassified__16S rRNA methylase	Proteus mirabilis	2
unclassified__16S rRNA methylase	Providencia stuartii	1
unclassified__16S rRNA methylase	Raoultella ornithinolytica	2
unclassified__16S rRNA methylase	Salmonella enterica	1
unclassified__16S rRNA methylase	Shewanella algae	1
unclassified__antibiotic resistance rRNA adenine methyltransferase	Escherichia coli	3
unclassified__bacterial regulatory protein LuxR	Escherichia coli	2
